# Supplementary material for: Integrative Analysis of the Mitochondrial Proteome in Yeast
Source: PLoS Biol. 2004 Jun 15;2(6):e160. doi: 10.1371/journal.pbio.0020160 (PMC423137; doi:10.1371/journal.pbio.0020160)
Supplement: Dataset S1 — (358 KB TXT). [file pbio.0020160.sd001.txt]

This is a flatfile of the MitoP2 database generated at the time of publication. A '+' indicates the presence of a protein in a dataset. References to all datasets are available in the paper or on the MitoP2 website.
ORF	Bayesian (highest score for mitochondria)	Predotar (score >50)	MitoProt (score >0.80)	PSORT (highest score for mitochondria)	Kumar et al., 2002 (mitochondrial localization)	Huh et al., 2003 (mitochondrial localization)	Dimmer et al., 2002 (pet phenotype)	Steinmetz et al., 2002 (mitochondrial phenotype)	Pflieger et al., 2001 (mitochondrial proteome)	Prokisch et al, 2004 (mitochondrial proteome)	Sickmann et al., 2003 (mitochondrial proteome)	Ohlmeier et al., 2003 (mitochondrial proteome)	von Mering et al., 2002 (high confidence PPI with mitochondrial protein)	von Mering et al., 2002 (medium confidence PPI with mitochondrial protein)	von Mering et al., 2002 (low confidence PPI with mitochondrial protein)	Prokisch et al., 2004 (greater than 1.2 fold differential expression, glucose versus lactat)	deRisi et al., 1997 (diauxic shift, greater than 2 fold increased when OD600 = 7.3)	Lascaris et al., 2003 (Hap4 induced genes)	Marc et al., 2002 (MLR>80)	R. provazekii Ortholog	E. cuniculi ortholog (negative predictor)	human ortholog with mitochondrial localization	MitoP2 score
Q0010	-	-	-	-	-	-	-	-	-	-	-	-	-	-	-	-	-	-	-	-	-	-	7
Q0017	-	-	-	+	-	-	-	-	-	-	-	-	-	-	-	-	-	-	-	-	-	-	25
Q0032	-	-	-	+	-	-	-	-	-	-	-	-	-	-	-	-	-	-	-	-	-	-	25
Q0045	-	-	-	-	-	-	-	-	+	+	+	-	-	+	+	-	-	-	-	+	-	+	97
Q0050	-	-	+	-	-	-	-	-	-	-	-	-	-	-	-	-	-	-	-	+	-	-	69
Q0055	-	-	-	-	-	-	-	-	-	-	-	-	-	-	-	-	-	-	-	+	-	-	25
Q0060	-	-	-	-	-	-	-	-	-	-	-	-	-	-	-	-	-	-	-	+	-	-	25
Q0065	-	-	-	-	-	-	-	-	-	-	-	-	-	-	-	-	-	-	-	+	-	-	25
Q0070	-	-	-	-	-	-	-	-	-	-	-	-	-	-	-	-	-	-	-	+	-	-	25
Q0075	-	-	-	-	-	-	-	-	-	-	-	-	-	-	-	-	-	-	-	-	-	-	7
Q0080	-	-	-	-	-	-	-	-	-	-	+	-	-	-	-	-	-	-	-	-	-	-	51
Q0085	-	-	-	-	-	-	-	-	-	+	+	-	-	+	-	+	-	-	-	+	-	+	97
Q0092	-	-	-	+	-	-	-	-	-	-	-	-	-	-	-	-	-	-	-	-	-	-	25
Q0105	-	-	-	-	-	-	-	-	-	-	+	-	-	+	-	-	-	-	-	+	-	+	97
Q0110	-	-	-	-	-	-	-	-	-	-	-	-	-	-	-	-	-	-	-	+	-	-	25
Q0115	-	-	-	-	-	-	-	-	-	+	-	-	-	-	-	-	-	-	-	+	-	-	65
Q0120	-	-	-	-	-	-	-	-	-	-	-	-	-	-	-	-	-	-	-	+	-	-	25
Q0130	-	-	-	-	-	-	-	-	-	-	+	-	-	+	-	-	-	-	-	+	-	+	97
Q0140	-	-	+	-	-	-	-	-	-	+	+	-	-	-	-	-	-	-	-	-	-	-	83
Q0142	-	-	-	-	-	-	-	-	-	-	-	-	-	-	-	-	-	-	-	-	-	-	7
Q0143	-	-	-	-	-	-	-	-	-	-	-	-	-	-	-	-	-	-	-	-	-	-	7
Q0144	-	-	-	+	-	-	-	-	-	-	-	-	-	-	-	-	-	-	-	-	-	-	25
Q0160	-	-	-	-	-	-	-	-	-	-	-	-	-	-	-	-	-	-	-	-	-	-	7
Q0182	-	-	+	+	-	-	-	-	-	-	-	-	-	-	-	-	-	-	-	-	-	-	44
Q0250	-	-	-	-	-	-	-	-	+	+	+	-	-	+	-	-	-	-	-	+	-	+	97
Q0255	-	-	-	-	-	-	-	-	-	-	-	-	-	-	-	-	-	-	-	-	-	-	7
Q0275	-	-	-	-	-	-	-	-	-	-	+	-	-	+	+	-	-	-	-	+	-	+	97
Q0297	-	-	-	-	-	-	-	-	-	-	-	-	-	-	-	-	-	-	-	-	-	-	7
YAL001C	-	-	-	-	-	-	-	-	-	+	+	-	-	-	-	-	-	-	-	-	-	-	72
YAL002W	-	-	-	-	-	-	-	-	-	-	-	-	-	-	+	-	-	-	-	+	-	-	25
YAL003W	-	-	-	-	-	-	-	-	-	-	-	-	-	-	+	-	-	-	-	-	-	-	7
YAL004W	-	-	-	-	-	-	-	-	-	-	-	-	-	-	-	-	-	-	-	-	-	-	7
YAL005C	-	-	-	-	-	-	-	-	-	-	-	+	-	-	-	-	-	-	-	+	+	+	81
YAL007C	-	-	-	-	-	-	-	-	-	-	-	-	-	-	+	-	-	-	+	-	-	-	22
YAL008W	-	-	+	+	-	+	-	-	-	-	+	-	-	-	-	+	-	-	-	-	-	-	81
YAL009W	+	-	-	-	+	-	-	-	-	-	-	-	-	-	-	-	-	-	-	-	-	-	85
YAL010C	-	-	-	-	-	+	+	+	-	-	-	-	-	-	+	-	-	-	-	+	-	-	94
YAL011W	-	-	+	-	-	-	-	-	-	+	+	-	-	-	+	-	-	-	-	-	-	-	83
YAL012W	-	-	-	-	-	-	-	+	-	-	-	+	+	-	+	+	-	-	-	-	-	-	97
YAL013W	-	-	-	-	-	-	-	-	-	-	-	-	-	-	-	-	-	-	-	-	-	-	7
YAL014C	-	-	-	-	-	-	-	-	-	-	-	-	-	-	+	-	-	-	-	-	-	-	7
YAL015C	-	+	-	+	-	-	-	-	-	-	+	-	-	+	+	-	-	-	-	+	-	-	97
YAL016C-A	-	-	-	-	-	-	-	-	-	-	-	-	-	-	-	-	-	-	-	-	-	-	7
YAL016W	-	-	-	-	-	-	+	-	-	-	-	-	-	-	+	+	-	-	-	-	-	-	50
YAL017W	-	-	-	-	-	-	-	-	-	-	-	-	-	-	+	-	+	-	-	-	+	-	18
YAL018C	-	-	-	-	-	-	-	-	-	-	-	-	-	-	-	-	-	-	-	-	-	-	7
YAL019W	-	-	-	-	-	-	-	-	-	-	+	-	-	-	+	-	-	-	-	-	+	-	49
YAL019W-A	-	-	-	-	-	-	-	-	-	-	-	-	-	-	-	-	-	-	-	-	-	-	7
YAL020C	-	-	-	-	-	-	-	-	-	-	-	-	-	-	-	-	-	-	-	-	-	-	7
YAL021C	-	-	-	-	-	-	-	-	-	-	-	-	-	-	+	-	-	-	-	-	+	-
YAL022C	-	-	-	-	-	-	-	-	-	-	-	-	-	-	-	+	-	-	+	-	-	-	22
YAL023C	-	-	-	-	-	-	-	-	-	+	-	-	-	-	-	-	-	-	+	-	-	-	65
YAL024C	-	-	-	-	-	-	-	-	-	-	-	-	-	-	-	-	-	-	-	-	-	-	7
YAL025C	-	-	-	-	-	-	-	-	-	-	-	-	-	-	+	-	-	+	-	-	-	-	42
YAL026C	-	-	-	-	-	-	-	+	-	-	-	-	-	-	-	-	-	-	-	-	+	-	49
YAL026C-A	-	-	-	-	-	-	-	-	-	-	-	-	-	-	-	-	-	-	-	-	-	-	7
YAL027W	-	-	-	-	-	-	-	-	-	-	-	-	-	-	-	-	-	-	-	-	-	-	7
YAL028W	-	-	-	-	-	-	-	-	-	-	-	-	-	-	-	-	-	-	-	-	-	-	7
YAL029C	-	-	-	-	-	-	-	-	-	-	+	-	-	-	+	-	-	-	-	-	+	-	49
YAL030W	-	-	-	-	-	-	-	-	-	-	-	-	-	-	-	-	-	-	+	-	-	-	22
YAL031C	-	-	-	+	-	-	-	-	-	-	-	-	-	-	-	-	-	-	-	-	-	-	25
YAL031W-A	-	-	-	-	-	-	-	-	-	-	-	-	-	-	-	-	-	-	-	-	-	-	7
YAL032C	-	-	-	+	-	-	-	-	-	-	-	-	-	-	+	-	-	-	-	-	-	-	25
YAL033W	-	-	-	-	-	-	-	-	-	-	-	-	+	-	+	-	-	-	-	-	-	-	96
YAL034C	-	-	+	+	-	-	-	-	-	-	-	-	-	-	-	+	+	-	-	-	-	-	48
YAL034C-B	-	-	-	-	-	-	-	-	-	-	-	-	-	-	-	-	-	-	-	-	-	-	7
YAL034W-A	-	-	-	-	-	-	-	-	-	-	-	-	-	-	-	-	-	-	-	-	-	-	7
YAL035W	-	-	-	-	-	-	-	-	-	-	+	-	+	+	+	-	-	-	-	+	-	-	97
YAL036C	-	-	-	+	-	-	-	-	-	-	-	-	-	-	+	-	-	-	-	+	+	-	57
YAL037C-A	-	-	-	-	-	-	-	-	-	-	-	-	-	-	-	-	-	-	-	-	-	-	7
YAL037C-B	-	-	-	-	-	-	-	-	-	-	-	-	-	-	-	-	-	-	-	-	-	-	7
YAL037W	-	-	-	-	-	-	-	-	-	-	-	-	-	-	-	-	-	-	-	-	-	-	7
YAL038W	-	-	-	-	-	-	-	-	-	-	-	-	-	+	+	-	-	-	-	-	-	-	39
YAL039C	-	-	-	-	+	+	+	+	-	-	+	-	-	-	+	+	-	-	-	-	-	+	98
YAL040C	-	-	+	+	-	-	-	-	-	-	-	-	-	-	-	-	-	-	-	-	-	-	44
YAL041W	-	-	-	-	-	-	-	-	-	-	-	-	-	-	-	-	-	-	-	-	-	-	7
YAL042C-A	-	-	-	-	-	-	-	-	-	-	-	-	-	-	-	-	-	-	-	-	-	-	7
YAL042W	-	-	-	-	-	-	-	-	-	-	-	-	-	-	-	-	-	-	+	-	-	-	22
YAL043C	-	-	-	-	-	-	-	-	-	-	-	-	-	-	-	-	-	-	-	-	-	-	7
YAL044C	-	+	+	+	+	+	+	+	+	+	+	+	+	+	-	-	-	-	-	-	-	+	98
YAL044W-A	-	-	+	-	-	-	-	-	-	-	-	-	-	-	-	-	-	-	-	+	-	-	69
YAL045C	-	-	-	-	-	-	-	-	-	-	-	-	-	-	-	-	-	-	-	-	-	-	7
YAL046C	-	+	+	-	-	-	-	-	-	-	-	-	-	+	+	-	-	+	-	+	-	-	95
YAL047C	-	-	-	-	-	-	+	-	-	-	-	-	-	-	-	-	-	-	-	+	-	-	79
YAL047W-A	-	-	-	-	-	-	-	-	-	-	-	-	-	-	-	-	-	-	-	-	-	-	7
YAL048C	-	-	-	-	-	-	-	-	-	-	-	-	-	-	-	-	-	-	-	-	-	-	7
YAL049C	-	-	-	-	-	-	-	-	-	-	-	-	-	-	-	+	-	-	-	-	-	-	12
YAL051W	-	-	-	-	-	-	-	-	-	-	-	-	-	-	-	-	-	-	-	-	-	-	7
YAL053W	-	-	-	-	+	-	-	-	-	-	-	-	-	-	-	-	-	-	-	-	-	-	62
YAL054C	-	-	-	-	+	-	-	-	-	-	+	-	-	-	-	+	+	-	-	+	-	-	95
YAL055W	-	-	-	+	-	-	-	-	-	-	-	-	-	-	-	-	-	-	-	-	-	-	25
YAL056C-A	-	-	-	-	-	-	-	-	-	-	-	-	-	-	-	-	-	-	-	-	-	-	7
YAL056W	-	-	-	-	-	+	-	-	-	-	-	-	-	-	-	-	-	-	-	-	-	-	64
YAL058W	-	-	-	-	-	-	-	-	-	-	-	-	-	-	-	-	-	-	-	-	-	-	7
YAL059C-A	-	-	-	-	-	-	-	-	-	-	-	-	-	-	-	-	-	-	-	-	-	-	7
YAL059W	-	-	+	-	-	-	-	-	-	-	-	-	-	-	-	-	-	-	-	-	-	-	33
YAL060W	-	-	-	+	-	-	-	-	-	-	-	-	-	-	-	-	+	-	-	-	-	-	46
YAL061W	-	-	-	+	+	-	-	-	-	-	-	-	-	-	-	+	-	-	-	-	-	-	93
YAL062W	-	-	-	-	-	-	-	-	-	-	+	-	-	+	-	+	-	-	-	-	-	+	93
YAL063C	-	-	-	-	-	-	-	-	-	-	-	-	-	-	+	-	-	+	-	-	-	-	42
YAL064C-A	-	-	-	-	-	-	-	-	-	-	-	-	-	-	-	-	-	-	-	-	-	-	7
YAL064W	-	-	+	+	-	-	-	-	-	-	-	-	-	-	-	+	-	-	-	-	-	-	48
YAL064W-B	-	-	-	-	-	-	-	-	-	-	-	-	-	-	-	-	-	-	-	-	-	-	7
YAL065C	-	-	-	-	-	-	-	-	-	-	-	-	-	-	-	-	-	-	-	-	-	-	7
YAL066W	+	+	+	+	-	-	-	-	-	-	-	-	-	-	-	-	-	-	-	-	-	-	85
YAL067C	-	-	-	-	-	-	-	-	-	-	-	-	-	-	-	+	-	-	-	-	-	-	12
YAL068C	-	-	-	-	-	-	-	-	-	-	-	-	-	-	+	-	-	-	-	-	-	-	7
YAL069W	-	-	-	-	-	-	-	-	-	-	-	-	-	-	-	-	-	-	-	-	-	-	7
YAR002C-A	-	-	-	-	-	-	-	-	-	-	+	-	-	-	+	-	-	-	-	-	-	-	51
YAR002W	-	-	+	+	-	-	-	-	-	-	-	-	-	-	+	-	-	-	-	-	-	-	44
YAR003W	-	-	-	-	-	-	-	-	-	-	-	-	-	-	+	-	-	-	-	-	-	-	7
YAR007C	-	-	-	-	-	-	-	-	-	-	-	-	-	-	+	-	-	-	-	-	-	-	7
YAR008W	-	-	-	-	-	-	-	-	-	-	-	-	-	+	-	-	-	-	-	-	-	-	39
YAR009C	-	-	-	-	-	-	-	-	-	-	-	-	-	-	+	-	-	-	-	-	-	-	7
YAR010C	-	-	-	-	-	-	-	-	-	-	-	-	-	-	-	-	-	-	-	-	-	-	7
YAR014C	-	-	-	-	-	-	-	-	-	-	-	-	-	-	+	-	-	-	-	-	-	-	7
YAR015W	-	-	-	-	-	-	-	-	-	-	-	-	-	-	-	+	-	-	-	+	-	-	27
YAR018C	-	-	-	-	-	-	-	-	-	-	-	-	-	-	-	-	-	-	-	-	+	-
YAR019C	-	-	-	-	-	-	-	-	-	-	-	-	-	-	+	-	-	-	-	-	+	-
YAR019W-A	-	-	-	-	-	-	-	-	-	-	-	-	-	-	-	-	-	-	-	-	-	-	7
YAR020C	-	-	-	-	-	-	-	-	-	-	-	-	-	-	-	-	-	-	-	-	-	-	7
YAR023C	-	-	+	-	-	-	-	-	-	-	-	-	-	-	-	-	-	-	-	-	-	-	33
YAR027W	-	-	-	-	-	-	-	-	-	-	-	-	-	-	-	-	-	-	-	-	-	-	7
YAR028W	-	-	-	-	-	-	-	-	-	-	-	-	-	-	-	+	-	-	-	-	-	-	12
YAR029W	-	-	-	-	-	-	-	-	-	-	-	-	-	-	-	+	-	-	-	-	-	-	12
YAR030C	-	+	+	+	-	-	-	-	-	-	-	-	-	-	-	-	-	-	-	-	-	-	65
YAR031W	-	-	-	-	-	-	-	-	-	-	-	-	-	-	-	-	-	-	+	-	-	-	22
YAR033W	-	-	-	-	-	-	-	-	-	-	-	-	-	-	-	+	-	-	-	-	-	-	12
YAR035W	-	-	-	+	+	-	-	-	-	-	+	-	-	-	+	+	-	-	-	-	-	-	96
YAR042W	-	-	-	-	-	-	-	-	-	-	-	-	-	-	-	-	-	-	-	-	-	-	7
YAR044W	-	-	-	-	-	-	-	-	-	-	-	-	-	-	-	+	-	-	-	-	-	-	12
YAR047C	-	-	+	+	-	-	-	-	-	-	-	-	-	-	-	-	-	-	-	-	-	-	44
YAR050W	-	-	-	-	-	-	-	-	-	-	-	-	-	-	-	-	-	-	-	-	-	-	7
YAR053W	-	-	-	-	-	-	-	-	-	-	-	-	-	-	-	-	-	-	-	-	-	-	7
YAR060C	+	-	-	-	-	-	-	-	-	-	-	-	-	-	+	-	-	-	-	-	-	-	85
YAR061W	-	-	-	-	-	-	-	-	-	-	-	-	-	-	-	-	-	-	-	-	-	-	7
YAR062W	-	-	-	-	-	-	-	-	-	-	-	-	-	-	-	-	-	-	-	-	-	-	7
YAR064W	-	-	-	-	-	-	-	-	-	-	-	-	-	-	-	-	-	-	-	-	-	-	7
YAR066W	-	+	-	-	-	-	-	-	-	-	-	-	-	-	-	-	-	+	-	-	-	-	76
YAR068W	-	-	-	-	-	-	-	-	-	-	-	-	-	-	-	-	-	-	-	-	-	-	7
YAR069C	-	-	-	-	-	-	-	-	-	-	-	-	-	-	+	-	-	-	-	-	-	-	34
YAR070C	+	-	-	-	-	-	-	-	-	-	-	-	-	-	-	-	-	-	-	-	-	-	41
YAR071W	-	-	-	-	-	-	-	-	-	-	-	-	-	-	-	+	-	-	-	-	-	-	12
YAR073W	-	-	-	+	-	-	-	-	-	-	-	-	-	-	+	-	-	-	+	-	-	-	25
YAR075W	-	-	-	-	-	-	-	-	-	-	-	-	-	-	-	-	-	-	-	-	-	-	7
YBL001C	-	-	-	-	-	-	-	-	-	-	-	-	-	-	-	-	-	-	-	-	-	-	7
YBL002W	-	-	-	-	-	-	-	-	-	+	-	-	-	-	+	-	-	-	-	-	-	-	49
YBL003C	-	-	+	-	-	-	-	-	-	+	-	-	-	-	+	-	-	-	-	-	-	-	73
YBL004W	-	-	+	-	-	-	-	-	-	+	-	-	+	+	+	-	-	-	-	-	-	-	96
YBL005W	-	-	+	-	-	-	-	-	-	-	-	-	-	-	-	-	-	-	-	-	-	-	33
YBL005W-A	-	-	-	-	-	-	-	-	-	-	-	-	-	-	-	-	-	-	-	-	-	-	7
YBL005W-B	-	-	-	-	-	-	-	-	-	+	-	-	-	-	-	-	-	-	-	-	-	-	49
YBL006C	-	-	-	-	-	-	-	-	-	-	-	-	-	-	-	-	-	-	-	-	-	-	7
YBL007C	-	-	-	-	-	-	+	+	-	-	-	-	-	-	+	-	-	-	-	-	-	-	62
YBL008W	-	-	-	-	-	-	-	-	-	-	-	-	-	-	+	-	-	-	-	-	-	-	7
YBL009W	-	-	-	-	-	-	-	-	-	-	-	-	-	-	-	-	-	-	-	-	-	-	7
YBL010C	-	-	-	-	-	-	-	-	-	-	-	-	-	-	-	-	-	-	-	-	-	-	7
YBL011W	-	-	-	-	-	-	-	-	-	-	-	-	-	-	-	-	-	-	+	-	-	-	22
YBL012C	-	-	-	+	-	-	-	-	-	-	-	-	-	-	-	-	-	-	-	-	-	-	25
YBL013W	+	+	+	+	+	+	-	-	-	-	+	-	-	+	-	-	-	-	-	+	-	+	98
YBL014C	-	-	-	-	-	-	-	-	-	-	-	-	-	-	+	-	-	-	-	-	-	-	7
YBL015W	-	-	+	-	-	+	-	-	+	+	+	+	-	-	+	+	+	+	+	-	-	-	97
YBL016W	-	-	-	-	-	-	-	-	-	-	+	-	-	-	+	-	-	-	-	-	+	-	49
YBL017C	-	-	-	-	-	-	-	-	-	-	-	-	-	-	+	-	-	-	+	-	-	-	22
YBL018C	-	-	-	+	-	-	-	-	-	-	-	-	-	-	+	-	-	+	-	-	-	-	85
YBL019W	-	-	-	-	-	-	-	+	-	-	-	-	-	+	-	-	-	-	-	-	-	-	81
YBL020W	-	-	-	-	-	-	-	-	-	-	-	-	-	-	-	-	-	+	-	-	-	-	42
YBL021C	-	-	-	-	-	-	-	+	-	-	-	-	-	-	-	+	-	+	-	-	-	-	81
YBL022C	+	+	+	+	-	+	-	-	+	+	+	+	-	+	+	-	-	+	+	+	-	+	98
YBL023C	-	-	-	-	-	-	-	-	-	-	-	-	-	-	+	-	-	-	-	-	+	-
YBL024W	-	-	-	+	-	-	-	-	-	-	-	-	-	+	+	-	-	+	-	-	+	-	88
YBL025W	-	-	-	-	-	-	-	-	-	-	-	-	-	-	+	-	-	-	-	-	-	-	7
YBL026W	-	-	-	+	-	-	-	-	-	-	-	-	-	-	+	-	-	-	-	-	-	-	25
YBL027W	-	-	+	-	-	-	-	-	-	+	-	-	-	+	-	-	-	-	-	-	-	-	95
YBL028C	-	-	+	-	-	-	-	-	-	-	-	-	-	-	-	-	-	+	-	-	-	-	71
YBL029C-A	-	-	-	-	-	-	-	-	-	-	-	-	-	-	-	-	-	-	-	-	-	-	7
YBL029W	-	-	-	-	-	-	-	-	-	-	-	-	-	-	+	-	-	-	-	-	-	-	7
YBL030C	-	-	-	+	-	-	-	-	+	+	+	+	-	-	+	-	+	+	-	-	-	-	96
YBL031W	-	-	-	-	-	-	-	-	-	-	-	-	-	-	-	-	-	-	-	-	-	-	7
YBL032W	-	-	-	-	-	-	-	-	-	-	-	-	-	-	+	-	-	-	-	-	-	-	7
YBL033C	-	-	-	-	-	-	-	+	-	-	-	-	-	-	+	+	-	-	-	-	-	-	49
YBL034C	-	-	-	-	-	-	-	-	-	-	-	-	-	-	-	-	-	-	-	-	-	-	7
YBL035C	-	-	-	-	-	-	-	-	-	-	-	-	-	-	+	-	-	-	-	-	-	-	7
YBL036C	-	-	-	-	-	-	-	-	-	-	-	-	-	+	+	-	-	-	-	-	-	-	39
YBL037W	-	-	-	-	-	-	-	-	-	-	-	-	-	-	-	-	-	-	-	-	-	-	7
YBL038W	+	+	+	-	+	+	+	+	-	-	+	-	+	+	+	+	+	+	-	+	-	+	98
YBL039C	-	-	-	-	-	-	-	-	-	-	-	-	+	-	+	-	-	-	-	+	+	-	83
YBL040C	-	-	-	+	-	-	-	-	-	-	-	-	-	-	-	-	-	-	-	-	-	-	25
YBL041W	-	-	-	-	-	-	-	-	-	-	-	-	-	-	-	-	-	-	-	-	-	-	7
YBL042C	-	-	-	-	-	-	-	-	-	-	-	-	-	-	-	-	-	-	-	-	-	-	7
YBL043W	-	-	-	-	-	-	-	-	-	-	-	-	-	-	-	-	+	+	-	-	-	-	42
YBL044W	-	-	-	-	-	-	-	-	-	-	-	-	-	-	+	-	-	-	-	-	-	-	7
YBL045C	+	+	+	+	-	+	+	+	+	+	+	+	+	+	+	+	+	+	+	+	-	-	98
YBL046W	-	-	-	-	+	-	-	-	-	-	-	-	-	-	-	-	-	-	-	-	-	-	62
YBL047C	-	-	-	-	-	-	-	-	-	-	-	-	-	-	+	-	-	-	-	+	-	-	25
YBL048W	-	-	+	-	-	-	-	-	-	-	-	-	-	-	-	-	+	-	-	-	-	-	33
YBL049W	-	-	-	-	-	-	-	-	-	-	-	-	-	-	-	-	+	-	-	-	-	-	18
YBL050W	-	-	-	-	-	-	-	-	-	-	-	-	-	-	-	-	-	-	-	-	-	-	7
YBL051C	-	-	-	-	-	-	-	-	-	-	-	-	-	-	+	-	-	+	-	-	-	-	42
YBL052C	-	-	-	-	-	-	-	-	-	-	-	-	-	-	-	-	-	-	-	-	+	-
YBL053W	-	-	-	+	-	-	-	-	-	-	-	-	-	-	-	-	-	-	-	-	-	-	25
YBL054W	-	-	-	-	-	-	-	-	-	-	-	-	-	-	-	-	-	+	-	-	-	-	42
YBL055C	-	-	-	+	-	-	-	-	-	-	-	-	-	+	-	-	-	-	-	+	-	-	68
YBL056W	-	-	-	-	-	-	-	-	-	-	-	-	-	-	+	-	-	-	-	-	-	-	7
YBL057C	-	-	-	+	-	+	-	-	-	-	+	-	-	-	-	-	-	-	-	-	-	-	80
YBL058W	-	-	-	-	-	-	+	-	-	-	-	-	-	-	+	-	-	-	-	-	-	-	50
YBL059C-A	-	-	-	-	-	-	-	-	-	-	-	-	-	-	-	-	-	-	-	-	-	-	7
YBL059W	-	-	+	-	-	+	-	-	-	-	-	-	-	-	-	-	-	+	-	-	-	-	77
YBL060W	-	-	-	-	-	-	-	-	-	-	-	-	-	-	-	-	-	-	-	+	-	-	25
YBL061C	-	-	-	-	-	-	-	-	-	-	-	-	-	+	-	+	-	-	-	-	+	-	38
YBL062W	-	-	-	-	-	-	-	-	-	-	-	-	-	-	-	-	-	-	-	-	-	-	7
YBL063W	-	-	+	+	-	-	-	-	-	-	-	-	-	-	-	-	-	-	-	+	+	-	75
YBL064C	-	+	+	+	+	+	-	-	+	+	+	+	-	-	-	+	+	-	-	+	-	-	98
YBL065W	-	-	-	-	-	-	-	-	-	-	-	-	-	-	-	-	-	-	-	-	-	-	7
YBL066C	-	-	-	-	-	-	-	-	-	-	-	-	-	-	-	+	-	-	-	-	-	-	12
YBL067C	-	-	+	-	-	-	-	-	-	-	-	-	-	-	-	-	-	-	-	-	+	-	33
YBL068W	-	-	-	-	-	-	-	-	-	-	-	-	-	-	-	-	-	-	-	-	-	-	7
YBL069W	-	-	-	-	-	-	-	-	-	-	-	-	-	-	-	+	-	-	-	-	-	-	12
YBL070C	-	-	-	-	-	-	-	-	-	-	-	-	-	-	-	-	-	-	-	-	-	-	7
YBL071C	-	-	-	-	-	-	-	-	-	-	-	-	-	-	-	-	-	-	-	-	-	-	7
YBL071W-A	-	-	-	-	-	-	-	-	-	-	-	-	-	-	-	-	-	-	-	-	-	-	7
YBL072C	-	-	+	-	-	-	-	-	-	+	-	-	-	-	-	-	-	-	-	-	-	-	73
YBL073W	-	-	-	-	-	-	-	-	-	-	-	-	-	-	-	-	-	-	-	-	-	-	7
YBL074C	-	-	-	-	-	-	-	-	-	-	-	-	-	-	-	-	-	-	-	-	-	-	7
YBL075C	-	-	-	-	-	-	-	-	-	-	-	-	-	-	+	-	+	-	-	+	+	-	22
YBL076C	-	-	-	-	-	-	-	-	-	-	-	-	-	+	+	-	-	-	-	+	+	+	87
YBL077W	-	-	-	-	-	-	-	-	-	-	-	-	-	-	-	-	-	-	-	-	-	-	7
YBL078C	-	-	-	-	-	-	-	-	-	-	-	-	-	-	-	-	+	-	-	-	-	-	18
YBL079W	-	-	-	-	-	-	-	-	-	+	-	-	-	-	-	-	-	-	-	-	-	-	49
YBL080C	+	+	-	+	-	+	+	+	-	-	+	-	-	+	-	-	-	+	-	+	-	+	98
YBL081W	-	-	-	-	-	-	-	-	-	-	-	-	-	-	-	+	-	-	-	-	-	-	12
YBL082C	-	-	-	-	-	-	-	-	-	-	-	-	-	-	-	-	-	-	-	-	-	-	7
YBL083C	-	-	-	-	-	-	-	-	-	-	-	-	-	-	-	-	-	-	-	-	-	-	7
YBL084C	-	-	-	-	-	-	-	-	-	-	-	-	-	-	-	-	-	-	-	+	+	-	22
YBL085W	-	-	-	-	-	-	-	-	-	-	-	-	-	-	-	-	-	-	-	-	-	-	7
YBL086C	-	-	-	-	-	-	-	-	-	-	-	-	-	-	+	+	-	-	-	-	-	-	12
YBL087C	-	-	-	-	-	-	-	-	-	+	-	-	-	+	-	-	-	-	-	+	-	+	96
YBL088C	-	-	-	-	-	-	-	-	-	+	+	-	-	-	+	-	-	-	-	-	+	-	71
YBL089W	+	-	-	-	-	-	-	+	-	-	-	-	-	-	-	-	-	-	-	-	+	-	84
YBL090W	+	+	+	+	-	+	+	+	-	-	+	-	+	-	+	-	-	+	-	-	-	-	98
YBL091C	-	-	-	-	-	-	-	-	-	-	-	-	-	+	-	-	-	-	-	+	-	-	52
YBL091C-A	-	-	-	-	-	-	-	-	-	-	-	-	-	-	-	-	-	-	-	-	-	-	7
YBL092W	-	-	-	-	-	-	-	-	-	+	-	-	-	+	-	-	-	-	-	-	-	-	84
YBL093C	-	-	-	-	-	-	-	-	-	-	-	-	-	-	+	-	-	-	-	-	-	-	7
YBL094C	+	+	-	-	-	-	-	-	-	-	-	-	-	-	-	-	-	-	-	-	-	-	81
YBL095W	-	-	+	+	+	+	-	-	-	+	-	-	-	-	+	-	-	-	-	-	-	-	91
YBL096C	-	-	-	-	-	-	-	-	-	-	-	-	-	-	-	-	-	-	-	-	-	-	7
YBL097W	-	-	-	-	-	-	-	-	-	-	-	-	-	-	-	-	-	-	-	+	-	-	25
YBL098W	-	-	-	+	-	+	-	-	-	-	+	-	-	+	+	-	-	-	-	-	-	-	96
YBL099W	+	+	+	+	+	+	+	+	+	+	+	+	+	+	-	-	+	+	+	+	+	+	98
YBL100C	+	-	+	+	-	-	+	-	-	-	-	-	-	-	-	-	+	-	-	-	-	-	93
YBL101C	-	-	-	-	-	-	-	-	-	+	-	-	-	-	+	-	-	-	+	-	-	-	65
YBL101W-A	-	-	-	-	-	-	-	-	-	-	-	-	-	-	-	-	-	-	-	-	-	-	7
YBL101W-B	-	-	-	-	-	-	-	-	-	-	-	-	-	-	-	-	-	-	-	-	-	-	7
YBL102W	-	-	-	-	-	-	-	-	-	-	-	-	-	-	-	-	-	-	-	-	-	-	7
YBL103C	-	-	-	-	-	-	-	-	-	-	-	-	-	-	-	-	-	-	-	-	-	-	7
YBL104C	-	-	-	-	-	-	-	-	-	-	-	-	-	-	+	-	-	-	-	-	-	-	7
YBL105C	-	-	-	-	-	-	-	-	-	-	-	-	-	-	-	-	-	-	-	-	+	-
YBL106C	-	-	-	+	-	-	-	-	-	-	-	-	-	-	-	-	-	-	-	-	-	-	25
YBL107C	-	-	-	-	-	-	-	-	-	-	-	-	-	-	-	-	+	+	-	-	-	-	42
YBL107W-A	-	-	-	-	-	-	-	-	-	-	-	-	-	-	-	-	-	-	-	-	-	-	7
YBL108C-A	-	-	-	+	-	-	-	-	-	-	-	-	-	-	-	-	-	-	-	-	-	-	25
YBL108W	-	-	-	-	-	-	-	-	-	-	-	-	-	-	+	-	+	-	-	-	-	-	18
YBL109W	-	-	-	-	-	-	-	-	-	-	-	-	-	-	-	-	-	-	-	-	-	-	7
YBL111C	-	-	-	-	-	-	-	-	-	-	-	-	-	-	-	-	-	-	-	-	-	-	7
YBL112C	-	-	-	-	-	-	-	-	-	-	-	-	-	-	+	-	-	-	-	-	-	-	7
YBL113C	-	-	-	-	-	-	-	-	-	-	-	-	-	-	+	-	-	-	-	-	-	-	34
YBR001C	-	-	-	-	-	+	-	-	-	-	-	-	-	-	-	-	+	-	-	-	-	-	64
YBR002C	-	-	-	-	-	-	-	-	-	-	-	-	-	+	-	-	-	-	-	+	-	-	52
YBR003W	+	+	+	+	+	+	-	+	-	+	+	-	-	+	-	-	-	-	-	+	-	-	98
YBR004C	-	-	+	-	-	-	-	-	-	-	+	-	-	-	-	-	-	-	-	-	-	-	75
YBR005W	-	-	-	-	+	-	-	-	-	-	-	-	-	-	+	-	-	-	-	-	-	-	62
YBR006W	-	-	-	-	-	-	-	-	-	-	-	-	-	-	-	-	+	-	-	-	-	-	18
YBR007C	-	-	-	-	-	-	-	-	-	-	-	-	-	-	-	+	-	-	-	-	-	-	12
YBR008C	-	-	-	-	-	-	-	-	-	-	-	-	-	-	+	-	-	-	-	+	-	-	25
YBR009C	-	-	+	-	-	-	-	-	+	+	-	-	-	-	+	-	-	-	-	-	-	-	86
YBR010W	-	-	+	-	-	-	-	-	-	+	-	-	-	-	+	-	-	-	-	-	+	-	73
YBR011C	-	-	-	-	-	-	-	-	-	-	-	+	-	-	+	-	-	-	-	+	-	-	71
YBR012C	-	-	-	-	-	-	-	-	-	-	-	-	-	-	-	+	-	-	-	-	-	-	12
YBR012W-A	-	-	-	-	-	-	-	-	-	-	-	-	-	-	-	-	-	-	-	-	-	-	7
YBR012W-B	-	-	-	-	-	-	-	-	-	-	-	-	-	-	-	-	-	-	-	-	-	-	7
YBR013C	-	-	-	-	-	-	-	-	-	-	-	-	-	-	-	-	-	-	-	-	-	-	7
YBR014C	-	-	-	-	+	-	-	-	-	-	-	-	-	-	+	-	-	-	-	+	-	-	82
YBR015C	-	-	-	-	-	-	-	-	-	-	-	-	-	-	-	-	-	-	+	-	-	-	22
YBR016W	-	-	-	-	-	-	-	-	-	+	-	-	-	-	-	-	-	-	-	-	-	-	49
YBR017C	-	-	-	-	-	-	-	-	-	-	-	-	-	-	+	-	-	-	-	-	-	-	7
YBR018C	-	-	-	-	-	-	-	-	-	-	-	-	-	-	+	-	-	-	-	-	-	-	7
YBR019C	-	-	-	-	-	-	-	-	-	-	-	-	-	-	-	-	-	-	-	-	-	-	7
YBR020W	-	-	-	-	-	-	-	-	-	-	-	-	-	-	-	-	-	-	-	-	-	-	7
YBR021W	-	-	-	-	-	-	-	-	-	-	-	-	-	-	-	-	-	-	-	-	-	-	7
YBR022W	-	-	-	-	-	-	-	-	-	-	-	-	-	+	-	-	-	+	-	-	-	-	80
YBR023C	-	-	-	-	-	-	-	-	-	-	-	-	-	-	+	-	-	-	+	-	-	-	22
YBR024W	-	+	+	+	-	-	-	-	-	-	+	-	-	+	+	-	-	+	-	+	-	+	98
YBR025C	-	-	-	-	-	-	-	-	-	-	-	+	-	-	+	-	-	-	-	+	-	-	71
YBR026C	+	-	-	+	+	+	+	+	+	+	+	+	-	-	+	+	-	-	+	-	-	-	98
YBR027C	-	-	-	-	-	-	-	-	-	-	-	-	-	-	-	-	-	-	-	-	-	-	7
YBR028C	-	-	-	-	-	-	-	-	-	-	-	-	-	-	+	-	-	-	-	-	+	-
YBR029C	-	-	-	-	+	-	-	-	-	-	-	-	-	+	-	-	-	-	-	+	-	+	97
YBR030W	-	-	-	-	-	-	-	-	-	-	-	-	-	-	-	-	-	-	-	-	-	-	7
YBR031W	-	-	-	+	-	-	-	-	-	+	-	-	-	+	-	-	-	-	-	-	-	-	94
YBR032W	-	-	+	-	-	-	-	-	-	-	-	-	-	-	-	-	-	-	-	-	-	-	33
YBR033W	-	-	-	-	-	-	-	-	-	-	-	-	-	-	-	-	-	-	-	-	-	-	7
YBR034C	-	-	-	-	+	-	-	-	-	-	-	-	-	+	+	+	-	-	-	+	-	-	90
YBR035C	-	-	-	-	-	-	-	+	-	-	-	-	-	-	+	-	-	-	-	-	-	-	49
YBR036C	-	-	-	-	-	-	-	-	-	-	-	-	-	-	-	-	-	-	+	-	-	-	22
YBR037C	+	+	+	+	-	+	+	+	-	+	+	+	-	+	-	-	-	+	-	+	-	-	98
YBR038W	-	-	-	-	-	-	-	-	-	-	-	-	-	-	-	-	-	-	-	-	-	-	7
YBR039C	-	-	-	-	-	-	-	-	-	-	-	-	-	-	-	-	-	-	-	-	-	-	7
YBR039W	+	+	+	+	-	+	-	-	+	+	+	+	+	+	+	+	+	+	+	+	-	+	98
YBR040W	-	-	+	-	-	-	-	-	-	-	-	-	-	-	-	-	-	-	-	+	-	-	69
YBR041W	-	-	+	-	-	-	-	-	-	-	-	-	-	+	-	+	-	-	-	+	-	-	82
YBR042C	-	-	+	-	-	-	-	-	-	-	-	-	-	+	-	+	-	-	-	+	-	-	82
YBR043C	-	-	-	-	-	-	-	-	-	-	-	-	-	-	+	-	-	-	-	+	-	-	25
YBR044C	-	-	+	-	-	-	-	+	-	-	+	+	-	-	+	-	-	-	-	+	-	-	98
YBR045C	-	-	-	-	-	-	-	-	-	-	-	-	-	-	-	+	-	-	-	-	-	-	12
YBR046C	-	-	-	+	-	-	-	-	-	-	-	-	-	-	+	-	+	-	+	-	-	-	46
YBR047W	-	-	+	+	-	+	-	-	-	-	+	-	-	-	+	-	-	-	-	-	-	-	81
YBR048W	-	-	-	-	-	-	-	-	-	+	-	-	-	+	-	-	-	-	-	+	-	-	90
YBR049C	-	-	-	-	-	-	-	-	-	-	-	-	-	-	+	-	-	-	-	-	-	-	7
YBR050C	-	-	-	-	-	-	-	-	-	-	-	-	-	-	-	+	+	-	-	-	-	-	23
YBR051W	-	-	-	-	-	-	-	-	-	-	-	-	-	-	-	-	+	-	-	-	-	-	18
YBR052C	-	-	-	-	-	-	-	-	-	-	-	-	-	-	+	-	+	-	-	-	-	-	18
YBR053C	-	-	-	-	-	-	-	-	-	-	-	-	-	-	+	-	+	-	-	-	-	-	18
YBR054W	-	-	-	-	-	-	-	-	-	+	+	-	-	-	+	-	+	-	+	-	-	-	87
YBR055C	-	-	-	-	-	-	-	-	-	-	-	-	-	-	+	-	-	-	-	-	-	+	69
YBR056W	-	-	-	-	-	-	-	-	-	-	-	-	-	-	-	+	+	-	-	-	-	-	23
YBR056W-A	-	-	-	-	-	-	-	-	-	-	-	-	-	-	-	-	-	-	-	-	-	-	7
YBR057C	-	-	-	-	-	-	-	-	-	-	-	-	-	-	+	-	-	-	-	-	-	-	7
YBR058C	-	-	-	-	-	-	-	-	-	+	-	-	-	-	-	-	-	-	-	-	-	-	49
YBR058C-A	-	-	-	-	-	-	-	-	-	-	-	-	-	-	-	-	-	-	-	-	-	-	7
YBR059C	-	-	-	-	-	-	-	-	-	-	-	-	-	-	+	-	-	-	-	-	+	-
YBR060C	-	-	-	-	-	-	-	-	-	-	-	-	-	-	-	-	-	-	-	-	-	-	7
YBR061C	-	-	-	-	-	-	-	-	-	-	-	-	-	+	+	-	-	-	-	+	+	-	52
YBR062C	-	-	-	-	-	-	-	-	-	-	-	-	-	-	-	-	-	-	-	-	-	-	7
YBR063C	-	-	-	-	+	-	-	-	-	+	-	-	-	-	-	-	-	-	-	-	-	-	86
YBR064W	-	-	-	-	-	-	-	-	-	-	-	-	-	-	-	-	-	-	-	-	-	-	7
YBR065C	-	-	-	-	-	-	-	-	-	-	-	-	-	-	-	-	-	-	-	-	-	-	7
YBR066C	-	-	-	-	-	-	-	-	-	-	-	-	-	-	-	-	-	-	-	-	-	-	7
YBR067C	-	-	-	-	-	-	-	-	-	-	-	-	-	-	-	+	+	-	-	-	-	-	23
YBR068C	-	-	-	-	-	-	-	-	-	-	-	-	-	-	-	-	-	-	+	+	-	-	25
YBR069C	-	-	-	-	-	-	-	-	-	-	-	-	-	-	+	-	-	-	-	+	-	-	25
YBR070C	-	-	-	-	-	-	-	-	-	-	-	-	-	-	-	-	-	-	-	-	-	-	7
YBR071W	-	-	-	+	-	-	-	-	-	-	-	-	-	-	-	-	-	-	-	-	-	-	25
YBR072W	-	-	-	-	-	-	-	-	-	-	-	-	-	-	+	-	+	-	-	+	-	-	34
YBR073W	-	-	-	-	-	-	-	-	-	-	-	-	-	-	-	+	-	-	-	-	+	-	8
YBR074W	-	+	+	-	-	-	-	-	-	-	-	-	-	-	+	-	-	-	-	-	-	-	77
YBR075W	-	-	-	-	-	-	-	-	-	-	-	-	-	-	+	-	-	-	-	-	-	-	7
YBR076W	-	-	-	-	-	-	-	-	-	-	-	-	-	-	-	+	-	-	-	-	-	-	12
YBR077C	-	-	-	-	-	-	-	-	-	-	-	-	-	-	+	-	-	-	-	-	-	-	34
YBR078W	-	+	-	+	-	-	-	-	-	-	+	-	-	-	+	-	-	-	+	-	-	-	97
YBR079C	-	-	-	-	-	-	-	-	-	-	-	-	-	-	+	-	-	-	-	-	-	-	7
YBR080C	-	-	-	-	-	-	-	-	-	-	-	-	-	-	+	-	-	-	-	+	+	-	22
YBR081C	-	-	-	-	-	-	-	-	-	-	+	-	-	-	+	-	-	-	-	-	-	-	51
YBR082C	-	-	-	-	-	-	-	-	-	-	-	-	-	-	+	+	-	-	-	-	+	-	34
YBR083W	-	-	-	-	-	-	-	-	-	-	-	-	-	-	+	-	-	-	-	-	-	-	7
YBR084C-A	-	-	+	-	-	-	-	-	-	+	-	-	-	+	-	-	-	-	-	-	-	-	95
YBR084W	+	+	+	+	+	+	-	+	-	+	+	+	+	+	+	-	-	-	-	+	-	+	98
YBR085C-A	-	-	-	-	-	-	-	-	-	-	-	-	-	-	-	-	-	-	-	-	-	-	7
YBR085W	-	-	-	-	+	+	-	-	+	+	+	-	-	+	+	+	-	-	-	-	-	-	97
YBR086C	-	-	-	-	-	-	-	-	-	-	-	-	-	-	-	-	-	-	+	-	-	-	22
YBR087W	-	-	-	-	-	-	-	-	-	-	-	-	-	-	+	-	-	-	-	+	+	-	22
YBR088C	-	-	-	-	-	-	-	-	-	-	-	-	-	-	+	-	-	-	-	-	-	-	7
YBR089C-A	-	-	-	-	-	-	-	-	-	-	-	-	-	-	-	-	-	-	-	-	-	-	7
YBR089W	-	-	-	-	-	-	-	-	-	-	-	-	-	-	-	-	-	-	-	-	-	-	7
YBR090C	-	-	-	-	-	-	-	-	-	-	-	-	-	-	-	-	-	-	-	-	-	-	7
YBR091C	-	-	-	-	+	-	-	-	-	-	+	-	+	-	+	-	-	-	-	-	-	-	97
YBR092C	-	-	-	-	-	-	-	-	-	-	-	-	-	-	-	+	-	-	+	-	-	-	22
YBR093C	-	-	-	-	-	-	-	-	-	-	-	-	-	-	-	+	-	-	-	-	-	-	12
YBR094W	-	-	-	-	-	-	-	-	-	-	-	-	-	-	-	-	-	-	-	-	-	-	7
YBR095C	-	-	-	-	-	-	-	-	-	-	-	-	-	-	+	-	-	-	-	-	-	-	7
YBR096W	-	-	+	+	-	-	-	-	-	-	-	-	-	-	-	+	-	-	-	-	-	-	48
YBR097W	-	-	-	-	-	-	-	-	-	-	+	-	-	-	-	-	-	-	-	+	-	-	68
YBR098W	-	-	-	-	-	-	-	-	-	-	-	-	-	-	+	-	-	-	-	-	-	-	7
YBR099C	-	-	-	+	-	-	-	-	-	-	-	-	-	-	-	-	-	-	-	-	-	-	25
YBR100W	-	-	-	-	-	-	-	-	-	-	-	-	-	-	+	-	-	-	-	-	-	-	7
YBR101C	-	-	-	-	-	-	-	-	-	-	-	-	-	-	-	-	+	-	-	+	-	-	25
YBR102C	-	-	-	-	-	-	-	-	-	-	-	-	-	-	-	-	-	-	-	-	-	-	7
YBR103C-A	-	-	-	+	-	-	-	-	-	-	-	-	-	-	-	-	-	-	-	-	-	-	25
YBR103W	-	-	-	-	-	-	-	-	-	-	-	-	-	+	+	-	-	-	-	-	+	-	38
YBR104W	-	-	-	-	+	+	-	-	-	-	+	-	-	-	-	+	-	-	-	-	-	-	88
YBR105C	-	-	-	-	-	-	-	-	-	-	-	-	-	-	+	-	-	-	-	-	-	-	7
YBR106W	-	-	-	-	-	-	-	-	-	+	+	-	-	-	-	-	-	-	-	-	-	-	72
YBR107C	-	-	-	-	-	-	-	-	-	-	-	-	-	-	-	-	-	-	-	-	-	-	7
YBR108W	-	-	-	-	-	-	-	-	-	-	-	-	-	-	-	-	-	-	-	-	-	-	7
YBR109C	-	-	-	-	-	-	-	-	-	-	-	-	-	-	+	-	-	-	-	-	-	-	7
YBR109W-A	-	-	-	-	-	-	-	-	-	-	-	-	-	-	-	-	-	-	-	-	-	-	7
YBR110W	+	-	-	-	-	-	-	-	-	-	-	-	-	-	-	-	-	-	+	-	-	-	89
YBR111C	-	+	+	+	-	-	-	-	-	-	+	-	-	-	-	-	-	-	-	-	-	-	83
YBR112C	-	-	-	-	-	-	+	-	-	-	-	-	-	-	+	-	-	-	-	-	+	-	49
YBR113W	-	-	-	-	-	-	-	-	-	-	-	-	-	-	-	-	-	-	-	-	-	-	7
YBR114W	-	-	-	-	-	-	-	-	-	-	-	-	-	-	+	-	-	-	-	-	+	-
YBR115C	-	-	-	-	-	-	-	-	-	-	-	-	-	+	-	-	-	-	-	-	-	-	39
YBR116C	-	-	-	+	-	-	-	-	-	-	-	-	-	-	-	-	+	-	-	-	-	-	46
YBR117C	-	-	-	+	-	-	-	-	-	-	-	-	-	+	+	+	+	-	-	-	-	-	68
YBR118W	-	-	-	-	-	-	-	-	-	+	-	-	-	-	-	-	-	-	-	+	+	-	61
YBR119W	-	-	-	-	-	-	-	-	-	-	-	-	-	-	+	-	-	-	-	-	-	-	7
YBR120C	-	-	-	-	+	+	-	-	-	+	+	-	-	-	+	-	-	+	-	-	-	-	90
YBR121C	-	-	-	-	-	-	-	-	-	-	+	+	-	+	+	-	-	-	-	+	-	-	95
YBR122C	+	-	-	-	+	+	-	-	-	-	+	-	-	-	+	-	-	+	-	+	-	-	98
YBR123C	-	-	-	-	-	-	-	-	-	-	-	-	-	-	-	-	-	-	-	-	-	-	7
YBR124W	-	-	-	-	+	-	-	-	-	-	-	-	-	-	+	-	-	-	-	-	-	-	62
YBR125C	-	-	-	-	-	-	-	-	-	-	-	-	-	-	+	-	-	-	-	-	-	-	7
YBR126C	-	-	-	-	-	-	-	-	-	-	-	-	+	-	+	-	-	-	-	-	-	-	78
YBR126W-A	-	-	-	-	-	-	-	-	-	-	-	-	-	-	-	-	-	-	-	-	-	-	7
YBR127C	-	-	-	-	-	-	+	+	-	-	-	+	-	+	-	-	-	-	-	+	+	-	96
YBR128C	+	-	-	-	+	-	-	-	-	-	-	-	-	-	-	+	-	-	-	-	-	-	93
YBR129C	-	-	-	-	-	-	-	-	-	-	+	-	-	-	+	-	-	-	-	-	-	-	51
YBR130C	-	-	-	-	-	-	-	-	-	-	-	-	-	-	+	-	-	-	-	-	-	-	7
YBR131W	-	-	-	-	-	-	-	-	-	-	-	-	-	-	-	-	-	-	-	-	-	-	7
YBR132C	-	-	-	-	-	-	-	-	-	-	-	-	-	-	-	-	+	-	+	+	-	-	25
YBR133C	-	-	-	-	-	-	-	-	-	-	-	-	-	-	+	+	-	-	-	-	-	-	12
YBR134W	+	-	-	-	-	-	-	-	-	-	-	-	-	-	-	-	-	-	-	-	-	-	41
YBR135W	-	-	-	-	-	-	-	-	-	-	-	-	-	-	+	-	-	-	-	-	-	-	7
YBR136W	-	-	-	-	-	-	-	-	-	-	+	-	+	-	+	-	-	-	-	+	-	-	97
YBR137W	-	-	-	-	-	-	-	-	-	-	-	-	-	-	-	-	-	-	-	-	-	-	7
YBR138C	-	-	-	-	-	-	-	-	-	-	-	-	-	-	-	-	-	-	-	-	-	-	7
YBR139W	-	-	-	-	-	-	-	-	-	-	-	-	-	-	-	-	+	-	-	-	-	-	18
YBR140C	-	-	-	-	-	-	-	-	-	-	+	-	-	-	-	+	-	-	-	-	-	-	55
YBR141C	-	-	+	-	-	-	-	-	-	-	-	-	-	-	-	-	-	-	-	-	-	-	33
YBR142W	-	-	-	-	-	-	-	-	-	-	-	-	-	-	+	-	-	+	-	+	+	-	71
YBR143C	-	-	-	-	-	-	-	-	-	-	-	-	-	-	+	-	-	-	-	-	-	-	7
YBR144C	-	-	-	-	-	-	-	-	-	-	-	-	-	-	-	-	-	-	-	-	-	-	7
YBR145W	-	-	-	-	-	-	-	-	-	-	-	-	-	-	+	-	-	-	-	-	-	-	7
YBR146W	-	+	+	-	+	-	-	-	-	+	+	-	+	+	+	-	-	+	-	+	-	+	98
YBR147W	-	-	-	-	-	-	-	-	-	-	-	-	-	-	-	-	+	-	-	-	-	-	18
YBR148W	-	-	-	-	-	-	-	-	-	-	-	-	-	-	-	-	-	-	-	-	-	-	7
YBR149W	-	-	-	-	-	-	-	-	-	-	-	-	-	-	+	-	+	-	-	-	-	-	18
YBR150C	-	-	-	-	-	-	-	-	-	-	+	-	-	-	+	+	-	-	-	-	-	-	55
YBR151W	-	-	-	-	-	-	-	-	-	-	-	-	-	-	-	-	-	-	-	-	-	-	7
YBR152W	-	-	+	-	+	-	-	-	-	-	-	-	-	-	+	-	-	-	-	-	-	-	77
YBR153W	-	-	-	-	-	-	-	-	-	-	-	-	-	+	+	-	-	-	-	-	-	-	39
YBR154C	-	-	-	-	-	-	-	-	-	-	-	-	-	+	+	-	-	-	-	-	-	-	39
YBR155W	-	-	-	-	-	-	-	-	-	-	-	-	-	-	+	-	-	-	-	-	-	-	7
YBR156C	-	-	+	-	-	-	-	-	-	-	-	-	-	-	-	-	-	-	-	-	-	-	33
YBR157C	-	-	-	-	-	-	-	-	-	-	-	-	-	-	-	-	-	-	-	-	-	-	7
YBR158W	-	-	-	-	-	-	-	-	-	-	-	-	-	-	+	+	-	-	-	-	-	-	12
YBR159W	-	-	-	+	-	-	-	-	-	-	-	-	-	-	-	-	-	-	-	+	-	-	58
YBR160W	-	-	-	-	-	-	-	-	-	-	-	-	-	+	+	-	-	-	-	-	+	-	38
YBR161W	-	-	-	-	-	-	-	-	-	-	-	-	-	-	-	+	-	-	-	-	-	-	12
YBR162C	-	-	-	-	-	-	-	-	-	-	-	-	-	-	+	-	-	-	-	-	-	-	7
YBR162W-A	-	-	-	+	-	-	-	-	-	-	-	-	-	-	-	-	-	-	-	-	-	-	25
YBR163W	-	+	-	-	-	+	+	+	-	-	-	-	-	-	-	-	-	-	-	-	-	-	92
YBR164C	-	-	-	-	-	-	-	-	-	-	-	-	-	-	-	-	-	-	-	-	+	-
YBR165W	-	-	+	-	-	-	-	-	-	-	-	-	-	-	-	-	-	-	+	-	-	-	33
YBR166C	-	-	-	-	-	-	-	-	-	-	-	-	-	+	+	-	-	-	-	-	-	-	39
YBR167C	-	-	+	+	-	-	-	-	-	-	-	-	-	-	+	-	-	-	-	-	-	-	65
YBR168W	-	-	-	-	-	-	-	-	-	-	-	-	-	-	-	-	-	-	-	-	-	-	7
YBR169C	-	-	-	-	+	-	-	-	-	-	-	-	-	-	-	+	+	-	-	+	+	-	82
YBR170C	-	-	-	+	-	-	-	-	-	-	-	-	-	-	+	-	-	-	-	-	-	-	25
YBR171W	-	-	-	-	-	-	-	-	-	-	-	-	-	-	+	-	-	-	-	-	-	-	7
YBR172C	-	-	-	-	-	-	-	-	-	-	-	-	-	-	+	-	-	-	-	-	-	-	7
YBR173C	-	-	-	-	-	-	-	-	-	-	-	-	-	-	-	-	-	-	-	-	-	-	7
YBR174C	-	-	-	-	-	-	-	-	-	-	-	-	-	-	-	-	-	-	-	-	-	-	7
YBR175W	-	-	-	-	-	-	-	-	-	-	-	-	-	-	+	+	-	-	-	-	+	-	8
YBR176W	-	-	+	+	-	+	-	-	-	+	+	-	-	+	+	-	-	-	-	-	-	-	96
YBR177C	-	-	-	-	+	-	-	-	-	+	+	-	-	-	-	-	-	-	-	-	-	-	90
YBR178W	-	-	-	-	-	-	-	-	-	-	-	-	-	-	-	-	-	-	-	-	-	-	7
YBR179C	-	-	-	-	-	+	+	+	-	+	+	-	-	-	-	-	-	+	-	-	-	-	97
YBR180W	-	-	-	-	-	-	-	-	-	-	-	-	-	-	+	-	-	-	-	+	-	-	25
YBR181C	-	-	-	-	-	-	-	-	-	+	-	-	-	-	-	-	-	-	-	-	-	-	49
YBR182C	-	-	-	-	-	-	-	-	-	-	-	-	-	-	+	-	-	-	-	+	-	-	25
YBR183W	-	-	-	-	-	-	-	-	-	-	-	-	-	-	+	-	+	-	-	-	-	-	18
YBR184W	-	-	-	-	-	-	-	-	-	-	-	-	-	-	+	-	-	-	-	+	-	-	25
YBR185C	+	+	+	+	-	+	-	+	-	-	+	+	-	-	+	-	-	+	-	-	-	-	98
YBR186W	-	-	-	-	-	-	-	-	-	-	-	-	-	-	-	+	-	-	-	+	+	-	22
YBR187W	-	-	-	-	-	-	-	+	-	-	-	-	-	-	+	-	-	-	-	-	-	-	49
YBR188C	-	-	-	-	-	-	-	-	-	-	-	-	-	-	-	-	-	-	-	-	-	-	7
YBR189W	-	-	-	-	-	-	-	-	-	-	-	-	-	+	-	-	-	-	-	+	-	-	52
YBR190W	-	-	-	-	-	-	-	-	-	-	-	-	-	-	-	-	-	-	-	-	-	-	7
YBR191W	-	-	+	-	-	-	+	-	-	-	-	-	-	-	-	-	-	-	-	-	-	-	79
YBR191W-A	-	-	-	+	-	-	-	-	-	-	-	-	-	-	-	-	-	-	-	-	-	-	25
YBR192W	-	-	-	-	+	-	-	-	-	+	-	-	-	-	-	-	-	+	-	-	-	-	89
YBR193C	-	-	-	-	-	-	-	-	-	-	-	-	-	+	+	-	-	-	-	-	-	-	39
YBR194W	-	-	-	-	-	-	-	-	-	-	-	-	-	-	-	-	-	-	-	-	-	-	7
YBR195C	-	-	-	-	-	-	-	-	-	-	-	-	-	-	+	+	-	-	-	-	-	-	12
YBR196C	-	-	-	-	-	-	-	-	-	-	-	+	-	+	-	-	-	-	-	-	-	-	83
YBR197C	-	-	-	-	-	-	-	-	-	-	-	-	-	-	+	-	-	-	-	-	-	-	7
YBR198C	-	-	-	-	-	-	-	-	-	-	-	-	-	-	+	-	-	-	-	-	+	-
YBR199W	-	-	-	+	-	-	-	-	-	-	-	-	-	-	-	-	-	-	+	-	-	-	25
YBR200W	-	-	-	-	-	-	-	-	-	-	-	-	-	-	-	-	-	-	-	-	-	-	7
YBR201W	-	-	-	+	-	-	-	-	-	-	-	-	-	-	-	-	-	-	-	-	-	-	25
YBR202W	-	-	-	-	-	-	-	-	-	-	-	-	-	-	+	-	-	-	-	-	+	-
YBR203W	-	-	+	-	-	-	-	-	-	-	-	-	-	-	+	+	+	-	-	-	-	-	48
YBR204C	-	-	-	-	-	-	-	-	-	-	-	-	-	-	-	-	+	-	-	-	-	-	18
YBR205W	-	-	+	+	-	-	-	-	-	-	-	-	-	-	+	-	-	-	+	-	-	-	84
YBR206W	-	-	-	-	-	-	-	-	-	-	-	-	-	-	-	-	-	-	-	-	-	-	7
YBR207W	-	-	-	-	-	-	-	-	-	-	-	-	-	-	-	-	-	-	+	-	-	-	22
YBR208C	-	-	-	-	-	-	-	-	-	-	-	-	+	+	+	-	-	-	-	+	-	-	84
YBR209W	-	-	-	-	-	-	-	-	-	-	-	-	-	-	-	-	-	-	-	-	-	-	7
YBR210W	-	-	-	-	-	-	-	-	-	-	-	-	-	-	-	-	-	-	-	-	-	-	7
YBR211C	-	-	-	-	-	-	-	-	-	-	-	-	-	-	-	-	-	-	-	-	-	-	7
YBR212W	-	-	-	-	-	-	-	-	-	-	-	-	-	-	-	+	+	-	-	-	-	-	23
YBR213W	-	-	-	-	-	-	-	-	-	-	-	-	-	-	-	-	-	-	-	-	-	-	7
YBR214W	-	-	-	-	-	-	-	-	-	-	-	-	-	-	-	-	+	-	-	-	-	-	18
YBR215W	-	-	-	-	-	-	-	-	-	-	-	-	-	-	-	-	-	-	-	-	-	-	7
YBR216C	-	-	-	-	-	-	-	-	-	-	-	-	-	-	-	-	-	-	-	-	-	-	7
YBR217W	-	-	-	-	-	-	-	-	-	-	-	-	-	-	+	-	-	-	-	-	-	-	7
YBR218C	-	-	-	-	-	-	-	-	-	-	-	-	+	+	+	-	+	-	-	+	-	+	95
YBR219C	-	-	-	-	-	-	-	-	-	-	-	-	-	-	-	-	-	+	-	-	-	-	42
YBR220C	-	-	-	-	-	-	-	-	-	-	-	-	-	-	-	-	-	-	-	+	-	-	25
YBR221C	-	+	+	+	+	+	-	+	+	+	+	+	+	+	+	-	-	-	+	+	-	-	98
YBR222C	+	-	-	-	-	-	-	-	-	-	-	+	-	+	-	-	+	-	-	+	-	-	96
YBR223C	-	-	-	-	-	-	-	-	-	-	-	-	-	-	-	-	-	-	-	-	-	-	7
YBR224W	-	-	-	-	-	-	-	-	-	-	-	-	-	-	-	-	-	-	-	-	-	-	7
YBR225W	-	-	-	-	-	-	-	-	-	-	-	-	-	-	+	+	-	-	-	-	-	-	12
YBR226C	-	-	-	-	-	-	-	-	-	-	-	-	-	-	-	-	-	-	-	-	-	-	7
YBR227C	+	+	+	+	-	+	-	-	-	+	+	-	-	+	+	-	-	-	-	+	-	-	98
YBR228W	-	-	-	+	-	-	-	-	-	-	-	-	-	-	+	-	-	-	-	-	-	-	25
YBR229C	-	-	-	-	-	-	-	-	-	-	+	+	-	-	-	-	-	-	-	-	-	-	79
YBR230C	-	-	-	-	+	+	-	-	+	+	+	+	-	-	+	+	+	+	-	-	-	-	96
YBR231C	-	-	-	-	-	-	-	-	-	-	-	-	-	-	-	-	-	-	-	-	-	-	7
YBR232C	-	-	-	-	-	-	-	-	-	-	-	-	-	-	-	-	-	-	-	-	-	-	7
YBR233W	-	-	-	-	-	-	-	-	-	-	-	-	-	-	-	-	-	-	-	-	-	-	7
YBR233W-A	-	-	-	-	-	-	-	-	-	-	-	-	-	-	-	-	-	-	-	+	-	-	25
YBR234C	-	-	-	-	-	-	-	-	-	-	-	-	-	-	+	-	-	-	-	-	-	-	7
YBR235W	-	-	-	-	-	-	-	-	-	-	-	-	-	-	-	-	-	-	-	+	-	-	25
YBR236C	-	-	-	-	-	-	-	-	-	-	-	-	-	-	-	-	-	-	-	+	-	-	25
YBR237W	-	-	-	-	-	-	-	-	-	-	-	-	-	-	-	+	-	-	-	+	+	-	22
YBR238C	-	-	-	-	-	+	-	-	-	-	-	-	-	-	-	+	-	-	-	-	-	-	66
YBR239C	-	-	-	-	-	-	-	-	-	-	-	-	-	-	-	-	-	-	-	-	-	-	7
YBR240C	-	-	+	-	-	-	-	-	-	-	-	-	-	-	+	-	-	-	-	-	-	-	33
YBR241C	-	-	-	-	-	-	-	-	-	-	-	-	-	-	-	+	+	-	-	+	-	-	27
YBR242W	-	-	-	-	-	-	-	-	-	-	-	-	-	-	-	-	-	-	-	-	-	-	7
YBR243C	-	-	+	-	-	-	-	-	-	-	-	-	-	+	+	-	-	-	-	+	-	-	82
YBR244W	-	-	-	-	-	-	-	-	-	-	-	-	-	-	-	+	-	-	-	-	-	-	12
YBR245C	-	-	-	-	-	-	-	-	-	-	-	-	-	-	+	-	-	-	-	-	+	-
YBR246W	-	-	-	-	-	-	-	-	-	-	-	-	-	-	-	-	-	-	-	-	-	-	7
YBR247C	-	-	-	-	-	-	-	-	-	-	-	-	-	-	+	-	-	-	-	-	-	-	7
YBR248C	-	-	-	-	-	-	-	-	-	-	-	-	-	+	+	+	-	-	-	-	-	-	39
YBR249C	-	-	-	-	-	-	-	-	-	-	-	-	-	+	+	-	-	-	-	-	-	-	39
YBR250W	-	-	-	-	-	-	-	-	-	-	-	-	-	-	-	-	-	-	-	-	-	-	7
YBR251W	+	-	-	+	+	+	+	+	-	-	+	-	+	+	+	+	-	+	-	+	-	-	98
YBR252W	-	-	-	-	-	-	-	-	-	-	-	-	-	-	+	-	-	-	-	+	-	+	76
YBR253W	-	-	-	-	-	-	-	-	-	-	-	-	-	-	-	-	-	-	-	-	-	-	7
YBR254C	-	-	-	-	-	-	-	-	-	-	-	-	-	-	-	+	-	-	-	-	-	-	12
YBR255C-A	-	-	-	-	-	-	-	-	-	-	-	-	-	-	-	-	-	-	-	-	-	-	7
YBR255W	-	-	-	-	-	-	-	-	-	-	-	-	-	-	-	-	-	-	-	-	-	-	7
YBR256C	-	-	-	-	-	-	-	-	-	-	-	-	-	-	+	-	-	-	-	-	-	-	7
YBR257W	-	-	-	-	-	-	-	-	-	-	-	-	-	+	+	-	-	+	-	-	-	-	80
YBR258C	-	-	-	-	-	-	-	-	-	-	-	-	-	-	-	-	-	-	-	-	-	-	7
YBR259W	-	-	-	-	-	-	-	-	-	-	-	-	-	-	-	-	-	-	-	-	-	-	7
YBR260C	-	-	-	-	-	-	-	-	-	-	-	-	-	-	+	-	-	-	-	-	-	-	7
YBR261C	-	-	-	-	-	-	-	-	-	-	-	-	-	-	-	+	-	-	-	-	-	-	12
YBR262C	-	-	-	-	+	+	-	-	-	+	+	-	-	-	-	-	-	+	-	-	-	-	90
YBR263W	+	-	-	-	+	+	-	-	-	+	+	-	-	+	+	-	-	-	+	+	+	+	98
YBR264C	-	-	-	-	-	-	-	-	-	-	-	-	-	-	-	-	-	-	-	-	+	-
YBR265W	-	-	-	-	-	-	-	-	-	-	-	-	-	-	-	-	-	-	-	+	-	-	25
YBR266C	-	-	+	+	-	-	-	-	-	-	-	-	-	-	-	-	-	-	-	-	-	-	44
YBR267W	-	-	-	-	-	-	-	-	-	-	-	-	-	-	+	-	-	-	-	-	-	-	7
YBR268W	+	+	+	+	-	+	+	+	-	-	+	-	-	-	+	-	-	+	-	-	-	-	98
YBR269C	-	+	+	+	-	+	-	+	-	+	+	-	-	-	-	+	+	-	-	-	-	-	94
YBR270C	-	-	+	+	-	-	-	-	-	-	-	-	-	-	-	-	-	-	-	-	-	-	44
YBR271W	-	-	-	-	-	-	-	-	-	-	-	-	-	-	+	-	-	-	-	-	-	-	34
YBR272C	-	-	-	-	-	-	-	-	-	-	-	-	-	-	-	-	-	-	-	-	-	-	7
YBR273C	-	-	-	-	-	-	-	-	-	-	-	-	-	-	-	-	-	-	-	-	-	-	7
YBR274W	-	-	-	+	-	-	-	-	-	-	-	-	-	-	-	-	-	-	-	-	+	-	25
YBR275C	-	-	-	-	-	-	-	-	-	-	-	-	-	-	-	-	-	-	-	-	-	-	7
YBR276C	-	-	-	-	-	-	-	-	-	-	-	-	-	-	-	-	-	-	-	-	-	-	7
YBR277C	-	-	-	+	-	-	-	-	-	-	-	-	-	-	-	-	-	-	-	-	-	-	25
YBR278W	-	-	-	-	-	-	-	-	-	-	-	-	-	-	+	-	-	-	-	-	-	-	7
YBR279W	-	-	-	-	-	-	-	-	-	-	-	-	-	-	+	-	-	-	-	-	-	-	7
YBR280C	-	-	-	-	-	-	-	-	-	-	-	-	-	-	+	+	+	-	-	-	-	-	23
YBR281C	-	-	-	-	-	-	-	-	-	-	-	-	-	+	+	-	-	-	-	+	-	-	52
YBR282W	+	-	+	-	-	+	+	+	-	-	+	-	+	-	+	-	-	+	-	-	-	-	98
YBR283C	-	-	-	-	-	-	-	-	-	-	-	-	-	+	-	-	-	-	+	-	-	-	39
YBR284W	-	-	-	-	-	-	-	-	-	-	-	-	-	-	-	-	-	-	-	-	-	-	7
YBR285W	-	-	-	-	-	-	-	-	-	-	-	-	-	-	-	+	-	-	-	-	-	-	12
YBR286W	-	-	-	-	-	-	-	-	-	-	-	-	-	-	-	-	+	-	+	-	-	-	22
YBR287W	-	-	-	-	-	-	-	-	-	-	-	-	-	+	-	-	+	-	-	-	-	-	39
YBR288C	-	-	-	-	-	-	-	-	-	-	-	-	-	-	+	-	-	-	-	-	-	-	7
YBR289W	-	-	+	+	-	-	+	+	-	-	-	-	-	-	-	-	-	-	-	-	-	-	87
YBR290W	-	-	-	-	-	-	-	-	-	-	-	-	-	-	-	+	-	-	-	-	-	-	12
YBR291C	-	-	-	+	-	+	-	-	-	+	+	-	-	-	-	-	-	-	-	-	-	+	91
YBR292C	-	-	-	-	-	-	-	-	-	-	-	-	-	-	+	-	-	-	-	-	-	-	7
YBR293W	-	-	-	-	-	-	-	-	-	-	-	-	-	-	-	-	-	-	-	+	-	-	25
YBR294W	-	-	-	-	-	-	-	-	-	-	-	-	-	-	-	+	-	-	-	-	-	-	12
YBR295W	-	-	-	-	-	-	-	-	-	-	-	-	-	+	-	-	-	-	-	-	-	-	39
YBR296C	-	-	-	-	-	-	-	-	-	-	-	-	-	-	-	+	+	-	+	-	-	-	23
YBR297W	-	-	-	-	-	-	-	-	-	-	-	-	-	-	-	+	-	-	-	-	-	-	12
YBR298C	-	-	-	-	-	-	-	-	-	-	-	-	-	-	-	+	+	-	-	-	-	-	23
YBR299W	-	-	-	-	-	-	-	-	-	-	-	-	-	-	-	+	-	-	-	-	-	-	12
YBR300C	+	-	-	-	-	-	-	-	-	-	-	-	-	-	-	-	-	-	-	-	-	-	41
YBR301W	-	-	-	-	-	-	-	-	-	-	-	-	-	-	+	-	-	-	-	-	-	-	7
YBR302C	-	-	-	-	-	-	-	-	-	-	-	-	-	-	-	-	-	-	-	-	-	-	7
YCL001W	-	-	-	-	-	-	-	-	-	-	-	-	-	-	-	-	-	-	-	-	-	-	7
YCL001W-A	-	-	-	-	-	-	-	-	-	-	-	-	-	-	-	-	-	-	-	-	-	-	7
YCL001W-B	-	-	-	-	-	-	-	-	-	-	-	-	-	-	-	-	-	-	-	-	-	-	7
YCL002C	-	+	-	+	-	-	-	-	-	-	-	-	-	-	-	-	-	-	-	-	-	-	61
YCL004W	-	+	+	+	-	-	-	-	-	-	-	-	-	+	-	-	-	-	-	-	-	-	87
YCL005W	-	-	-	+	-	-	-	-	-	-	+	-	-	-	-	-	-	-	-	-	-	-	75
YCL006C	+	-	-	-	-	-	-	-	-	-	-	-	-	-	-	-	-	-	-	-	-	-	41
YCL007C	-	-	-	-	-	-	+	+	-	-	-	-	-	-	-	-	-	-	-	-	-	-	62
YCL008C	-	-	-	-	-	-	-	+	-	-	-	-	-	-	-	-	+	-	-	-	-	-	49
YCL009C	+	+	+	+	-	+	-	-	+	+	+	+	+	+	+	-	-	-	+	-	-	-	97
YCL010C	-	-	-	-	-	-	-	-	-	-	-	-	-	-	+	-	-	-	-	-	-	-	7
YCL011C	-	-	-	-	-	-	-	-	-	-	-	-	-	-	+	-	-	-	-	-	+	-
YCL012W	-	-	-	-	-	-	-	-	-	-	-	-	-	-	-	-	-	-	-	-	-	-	7
YCL014W	-	-	-	-	-	-	-	-	-	-	-	-	+	-	+	-	-	-	-	-	-	-	78
YCL016C	-	-	-	-	-	-	-	-	-	-	-	-	-	-	-	-	-	-	-	-	-	-	7
YCL017C	-	+	+	+	-	+	-	-	-	+	+	+	+	+	-	-	-	-	+	+	-	+	98
YCL018W	-	-	-	-	-	-	-	-	-	-	-	+	-	+	+	-	-	-	-	+	-	-	91
YCL019W	-	-	-	-	-	-	-	-	-	-	-	-	-	-	-	-	-	-	-	-	-	-	7
YCL020W	-	-	-	-	-	-	-	-	-	-	-	-	-	-	-	-	-	-	-	-	-	-	7
YCL021W-A	-	-	-	-	-	-	-	-	-	-	-	-	-	-	-	-	-	-	-	-	-	-	7
YCL022C	-	-	-	+	-	-	-	-	-	-	-	-	-	-	-	-	-	-	-	-	-	-	25
YCL023C	-	+	+	+	-	-	-	-	-	-	-	-	-	-	-	-	-	-	-	-	-	-	65
YCL024W	-	-	-	-	-	-	-	-	-	-	-	-	-	-	+	-	-	-	-	-	+	-
YCL025C	-	-	-	-	-	-	-	-	-	-	-	-	-	-	+	-	+	-	-	-	-	-	18
YCL026C-A	-	-	-	-	-	-	-	-	-	-	-	-	-	-	-	-	-	-	-	-	-	-	7
YCL026C-B	-	-	-	-	-	-	-	-	-	-	-	-	-	-	-	-	-	-	-	-	-	-	7
YCL027W	-	+	+	-	-	-	-	-	-	-	-	-	-	-	+	-	-	-	-	-	-	-	60
YCL028W	-	-	-	-	-	-	-	-	-	-	-	-	-	-	+	-	-	-	-	-	-	-	7
YCL029C	-	-	-	-	-	-	-	-	-	-	-	-	-	-	-	-	-	-	-	-	-	-	7
YCL030C	-	-	-	-	-	-	-	-	-	-	-	-	+	+	+	+	-	-	-	-	-	-	78
YCL031C	-	-	-	-	-	-	-	-	-	-	-	-	-	-	-	-	-	-	-	-	-	-	7
YCL032W	-	-	-	-	-	-	-	-	-	-	-	-	-	-	-	+	-	-	-	-	-	-	12
YCL033C	+	+	+	+	-	-	-	-	-	-	-	-	-	-	-	+	-	-	-	-	-	-	96
YCL034W	-	-	-	-	-	-	-	-	-	-	-	-	-	-	-	-	-	-	-	-	-	-	7
YCL035C	-	-	-	-	-	-	-	-	-	-	-	-	-	-	+	-	+	-	-	+	-	-	25
YCL036W	-	-	-	-	-	-	-	-	-	-	-	-	-	-	-	-	-	+	-	-	-	-	42
YCL037C	-	-	-	-	-	-	-	-	-	-	-	-	-	-	+	-	-	-	-	-	-	-	7
YCL038C	-	-	-	-	-	-	-	-	-	-	-	-	-	-	-	-	-	-	+	-	-	-	22
YCL039W	-	-	-	-	-	-	-	-	-	-	-	-	-	-	-	-	-	-	-	-	-	-	7
YCL040W	-	-	-	-	-	-	-	-	-	-	-	-	-	-	+	-	+	-	-	+	-	+	76
YCL041C	-	-	-	-	-	-	-	-	-	-	-	-	-	-	-	-	-	-	-	-	-	-	7
YCL042W	-	-	-	-	-	-	-	-	-	-	-	-	-	-	-	+	-	-	-	-	-	-	12
YCL043C	-	-	-	-	-	-	-	-	-	+	-	+	-	-	+	-	-	-	+	+	-	-	97
YCL044C	+	-	-	-	+	+	-	-	-	+	+	-	-	-	-	-	-	-	-	-	-	-	94
YCL045C	-	-	-	-	-	-	-	-	-	-	-	-	-	-	-	-	-	-	-	-	-	-	7
YCL046W	-	-	-	-	-	-	-	-	-	-	-	-	-	-	+	-	-	-	-	-	-	-	7
YCL047C	-	-	-	-	-	-	-	-	-	-	-	-	-	-	-	-	-	-	-	-	-	-	7
YCL048W	-	-	+	+	-	-	-	-	-	-	-	-	-	-	-	-	-	-	-	-	-	-	44
YCL049C	-	-	-	-	-	-	-	-	-	-	-	-	-	-	-	-	-	-	-	-	-	-	7
YCL050C	-	-	-	-	-	-	-	-	-	-	-	-	-	-	+	+	-	-	-	-	-	-	12
YCL051W	-	-	-	-	-	-	-	-	-	-	-	-	-	-	-	-	-	-	-	-	-	-	7
YCL052C	-	-	-	-	-	-	-	-	-	-	-	-	-	-	-	-	-	-	+	-	-	-	22
YCL054W	-	-	-	-	-	-	-	-	-	-	-	-	-	+	+	-	-	-	-	+	+	-	52
YCL055W	-	-	-	-	-	-	-	-	-	-	-	-	-	-	-	-	-	-	-	-	-	-	7
YCL056C	+	-	-	+	-	-	-	-	-	-	-	-	-	+	-	-	-	-	-	-	-	-	93
YCL057C-A	-	-	-	-	-	-	-	-	-	+	-	-	-	-	-	-	-	-	-	-	-	-	49
YCL057W	+	-	-	+	-	-	-	-	+	+	+	-	-	-	+	-	-	-	-	-	-	+	97
YCL058C	-	-	-	-	-	-	-	-	-	-	-	-	-	-	+	-	-	-	-	-	-	-	34
YCL059C	-	-	-	-	-	-	-	-	-	-	-	-	-	-	+	-	-	-	-	-	-	-	7
YCL060C	-	-	-	-	-	-	-	-	-	-	-	-	-	-	-	-	-	-	-	-	-	-	7
YCL061C	-	-	-	-	-	-	-	-	-	-	-	-	-	-	-	-	-	-	-	+	-	-	25
YCL063W	-	-	-	-	-	-	-	-	-	-	-	-	-	-	-	-	-	-	-	-	-	-	7
YCL064C	-	-	+	+	+	+	-	-	-	+	-	+	-	+	-	-	-	-	+	+	-	-	97
YCL065W	+	-	-	+	-	-	-	-	-	-	-	-	-	-	-	-	-	-	-	-	-	-	67
YCL066W	+	-	+	-	-	-	-	-	-	-	-	-	-	-	-	-	-	-	-	-	-	-	71
YCL067C	-	-	-	-	-	-	-	-	-	-	-	-	-	-	-	-	-	-	-	-	-	-	7
YCL068C	-	-	-	-	+	-	-	-	-	-	-	-	-	-	-	-	-	-	-	-	-	-	62
YCL069W	-	-	-	-	-	-	-	-	-	-	-	-	-	-	+	-	-	-	-	+	-	-	25
YCL073C	-	-	-	-	-	-	-	-	-	-	-	-	-	-	-	-	-	-	-	+	-	-	25
YCL074W	-	-	-	-	-	-	-	-	-	-	-	-	-	-	-	-	-	-	-	-	-	-	7
YCL075W	-	-	-	-	-	-	-	-	-	-	-	-	-	-	-	-	-	-	-	-	-	-	7
YCL076W	-	-	-	-	-	-	-	-	-	-	-	-	-	-	-	-	-	-	-	-	-	-	7
YCR001W	-	-	-	+	-	-	-	-	-	-	-	-	-	-	+	-	-	-	-	-	-	-	61
YCR002C	-	-	-	-	-	-	-	-	-	-	-	-	-	-	+	-	-	-	-	+	+	-	22
YCR003W	+	-	+	-	+	+	-	+	+	-	+	-	-	+	+	-	-	+	-	-	-	-	98
YCR004C	-	-	-	-	-	-	-	-	-	-	+	-	-	-	-	+	-	-	-	-	-	-	55
YCR005C	-	-	-	-	-	-	-	-	-	+	+	-	-	-	-	-	+	-	+	+	-	+	95
YCR006C	-	-	-	+	-	-	-	-	-	-	-	-	-	-	-	-	-	-	-	-	-	-	25
YCR007C	-	-	-	-	-	-	-	-	-	-	-	-	-	-	-	-	-	-	-	-	-	-	7
YCR008W	-	-	+	+	-	-	-	-	-	-	-	-	-	-	-	+	-	-	-	-	+	-	47
YCR009C	-	-	-	-	-	-	+	+	-	-	-	-	-	-	+	-	-	-	-	-	-	-	62
YCR010C	-	-	-	-	-	-	-	-	-	-	+	-	-	+	-	+	+	-	-	-	-	-	86
YCR011C	-	-	-	-	-	-	-	-	-	-	-	-	-	-	-	-	-	-	-	+	+	-	22
YCR012W	-	-	-	-	-	-	-	-	-	+	-	+	-	+	-	-	-	-	-	-	-	-	93
YCR013C	-	-	-	-	-	-	-	-	-	-	-	-	-	-	-	-	-	-	-	-	-	-	7
YCR014C	-	-	+	-	-	-	-	-	-	-	-	-	-	-	-	-	-	-	-	-	-	-	33
YCR015C	-	-	-	-	-	-	-	-	-	-	-	-	-	-	-	-	-	-	-	-	-	-	7
YCR016W	-	-	-	-	-	-	-	-	-	-	-	-	-	-	+	-	-	+	-	-	-	-	42
YCR017C	-	-	-	-	-	-	-	-	-	-	-	-	-	-	-	-	-	-	-	-	-	-	7
YCR018C	-	-	-	-	-	-	-	-	-	-	-	-	-	-	-	-	-	-	-	-	-	-	7
YCR018C-A	-	-	-	+	-	-	-	-	-	-	-	-	-	-	-	-	-	-	-	-	-	-	25
YCR019W	-	-	-	-	-	-	-	-	-	-	-	-	-	-	-	-	-	-	-	-	-	-	7
YCR020C	-	-	-	-	-	-	-	-	-	-	-	-	-	-	-	-	-	-	-	-	-	-	7
YCR020C-A	-	-	-	-	-	-	-	-	-	-	-	-	-	-	-	-	-	-	-	-	-	-	7
YCR020W-B	-	-	-	-	-	-	-	-	-	-	-	-	-	-	-	-	-	-	-	-	-	-	7
YCR021C	-	-	-	-	-	-	-	-	-	-	-	-	-	-	-	-	+	+	+	-	-	-	42
YCR022C	-	-	-	-	-	-	-	-	-	-	-	-	-	-	-	-	-	-	-	-	-	-	7
YCR023C	-	-	-	-	-	-	-	-	-	-	-	-	-	-	-	-	-	-	-	-	-	-	7
YCR024C	+	-	-	-	+	+	+	+	-	-	+	-	-	+	-	-	-	+	-	+	+	-	98
YCR024C-A	-	-	-	+	-	-	-	-	-	-	-	-	-	-	-	-	-	-	-	-	-	-	25
YCR025C	+	-	-	-	+	-	-	-	-	-	-	-	-	-	-	-	-	-	-	-	-	-	85
YCR026C	-	-	-	+	-	-	-	-	-	-	-	-	-	-	-	-	-	-	-	-	-	-	25
YCR027C	-	-	-	-	-	-	-	-	-	-	-	-	-	-	-	-	-	-	-	-	+	-
YCR028C	-	-	-	-	-	-	-	-	-	-	-	-	-	-	-	-	-	-	-	-	-	-	7
YCR028C-A	-	-	-	-	-	+	+	+	+	+	+	+	-	+	+	-	-	-	-	+	-	-	97
YCR030C	-	-	-	-	-	-	-	-	-	-	-	-	-	-	+	-	-	-	-	-	-	-	34
YCR031C	-	-	-	-	-	-	-	-	+	+	-	-	-	+	-	-	-	-	-	+	-	-	96
YCR032W	-	-	-	-	-	-	-	-	-	-	+	-	-	-	+	-	-	-	-	-	-	-	51
YCR033W	-	-	-	-	-	-	-	-	-	+	-	-	-	-	-	-	-	-	-	-	-	-	49
YCR034W	-	-	-	-	-	-	-	-	-	-	-	-	-	-	-	-	-	-	+	-	-	-	22
YCR035C	-	-	-	-	-	-	-	-	-	-	-	-	-	-	+	-	-	-	-	-	-	-	7
YCR036W	-	-	-	-	-	-	-	-	-	-	-	-	-	-	-	-	-	-	-	-	-	-	7
YCR037C	-	-	-	-	-	-	-	-	-	-	-	-	-	+	+	-	-	-	+	-	-	-	39
YCR038C	-	-	-	-	-	-	-	-	-	-	-	-	-	-	-	-	-	-	-	-	-	-	7
YCR038W-A	-	-	-	-	-	-	-	-	-	-	-	-	-	-	-	-	-	-	-	-	-	-	7
YCR039C	-	-	-	-	-	-	-	-	-	-	-	-	-	-	-	-	+	-	-	-	-	-	18
YCR040W	+	-	+	-	-	-	-	-	-	-	-	-	-	-	-	-	-	-	-	-	-	-	71
YCR041W	-	-	-	-	-	-	-	-	-	-	-	-	-	-	-	-	-	-	-	-	-	-	7
YCR042C	-	-	-	+	-	-	-	-	-	-	-	-	-	-	-	-	-	-	-	-	-	-	25
YCR043C	-	-	-	-	-	-	-	-	-	-	-	-	-	-	-	+	-	-	-	-	-	-	12
YCR044C	-	-	-	-	-	-	-	+	-	-	-	-	-	-	-	-	-	-	-	-	-	-	49
YCR045C	-	-	-	-	-	-	-	-	-	-	-	-	-	-	-	-	-	-	-	-	+	-
YCR046C	-	+	+	+	+	+	-	-	+	-	+	-	+	+	+	-	-	+	-	-	-	-	97
YCR047C	+	-	-	-	-	-	+	-	-	-	-	-	-	-	+	-	-	-	-	-	-	-	95
YCR048W	-	-	-	-	-	-	-	-	-	-	-	-	-	-	+	-	-	-	-	-	-	+	69
YCR049C	-	-	-	-	-	-	-	-	-	-	-	-	-	-	-	-	-	-	-	-	-	-	7
YCR050C	-	-	-	-	-	-	-	-	-	-	-	-	-	-	-	-	-	-	-	-	-	-	7
YCR051W	-	-	-	-	-	-	-	-	-	-	-	-	-	-	-	-	-	-	-	-	-	-	7
YCR052W	-	-	-	-	-	-	-	-	-	-	-	-	-	+	-	-	-	-	-	-	-	-	39
YCR053W	-	-	+	+	-	-	+	-	-	-	-	+	-	+	+	-	-	-	-	-	-	-	96
YCR054C	-	-	-	-	-	-	-	-	-	-	-	-	-	-	-	-	-	-	-	-	-	-	7
YCR055C	-	-	-	-	-	-	-	-	-	-	-	-	-	-	+	-	-	-	-	-	-	-	7
YCR056W	-	-	-	-	-	-	-	-	-	-	-	-	-	-	-	-	-	-	-	-	-	-	7
YCR057C	-	-	-	-	-	-	-	-	-	-	-	-	-	-	+	-	-	-	-	-	+	-
YCR058C	-	-	-	-	-	-	-	-	-	-	-	-	-	-	-	-	-	-	-	-	-	-	7
YCR059C	-	-	-	-	-	-	-	-	-	-	-	-	-	-	-	-	-	-	-	-	-	-	7
YCR060W	-	-	-	-	-	-	-	-	-	-	-	-	-	-	-	-	-	-	-	-	-	-	7
YCR061W	-	-	-	-	-	-	-	-	-	-	-	-	-	-	-	-	+	-	-	-	-	-	18
YCR063W	+	-	-	-	-	-	-	-	-	-	-	-	-	-	-	-	-	-	-	-	-	-	41
YCR064C	-	-	-	-	-	-	-	-	-	-	-	-	-	-	-	-	-	-	-	-	-	-	7
YCR065W	-	-	-	-	-	-	-	+	-	-	-	-	-	-	-	-	-	-	-	+	+	-	77
YCR066W	-	-	-	-	-	-	-	-	-	-	-	-	-	-	+	-	-	-	-	-	-	-	7
YCR067C	-	-	-	-	-	-	-	-	-	-	-	-	-	-	-	-	-	-	-	-	-	-	7
YCR068W	-	-	-	+	-	-	-	-	-	-	-	-	-	-	+	-	-	-	+	-	-	-	61
YCR069W	-	-	-	-	-	-	-	-	-	-	-	-	-	-	-	-	-	-	+	-	+	-	22
YCR070W	-	-	-	-	-	-	-	-	-	-	-	-	-	-	+	-	-	-	-	-	-	-	7
YCR071C	-	-	+	+	-	+	+	+	-	-	+	-	-	-	+	-	-	+	-	-	-	+	98
YCR072C	-	-	-	-	-	-	-	-	-	-	-	-	-	-	-	-	-	-	-	-	+	-
YCR073C	-	-	-	-	-	-	-	-	-	+	-	-	-	-	+	-	-	-	-	-	+	-	47
YCR073W-A	-	-	-	-	-	-	-	-	-	-	-	-	-	+	+	-	-	-	-	-	-	-	39
YCR075C	-	-	-	-	-	-	-	-	-	-	-	-	-	-	-	-	-	-	-	-	-	-	7
YCR076C	-	-	-	-	-	-	-	-	-	-	-	-	-	-	+	+	-	-	-	-	-	-	12
YCR077C	-	-	-	-	-	-	-	-	-	-	-	-	-	-	+	-	-	-	-	-	-	-	7
YCR079W	-	-	+	-	-	+	-	-	-	-	-	-	-	-	+	+	-	-	-	-	-	-	70
YCR081W	-	-	-	-	-	-	-	+	-	-	-	-	-	-	+	-	-	-	-	-	-	-	49
YCR082W	-	-	-	-	-	-	-	-	-	-	-	-	-	-	-	-	-	-	-	-	-	-	7
YCR083W	-	+	+	+	+	+	-	-	+	-	+	-	-	-	-	+	-	-	-	+	-	-	98
YCR084C	-	-	-	-	-	-	+	-	-	-	-	-	-	-	+	-	-	-	-	-	+	-	49
YCR085W	-	-	-	+	-	-	-	-	-	-	-	-	-	-	-	-	-	-	-	-	-	-	25
YCR086W	-	-	-	-	-	-	-	-	-	-	-	-	-	-	-	-	-	-	-	-	-	-	7
YCR087C-A	-	-	-	-	-	-	-	-	-	-	-	-	-	-	-	-	-	-	-	-	-	-	7
YCR087W	-	-	-	-	-	-	-	-	-	-	-	-	-	-	+	-	-	-	-	-	-	-	7
YCR088W	-	-	-	-	-	-	-	-	-	-	-	-	-	-	+	-	-	-	-	-	-	-	7
YCR089W	-	-	-	-	-	-	-	-	-	-	-	-	-	-	-	-	-	-	-	-	-	-	7
YCR090C	-	-	-	-	-	-	-	-	-	-	-	-	-	-	-	-	-	-	-	-	-	-	7
YCR091W	-	-	+	-	-	-	-	-	-	-	-	-	-	-	-	+	+	-	-	-	+	-	47
YCR092C	-	-	-	-	-	-	-	-	-	-	-	-	-	-	+	-	-	-	-	+	+	-	22
YCR093W	-	-	-	-	-	-	-	-	-	-	-	-	-	-	+	-	-	-	-	-	-	-	7
YCR094W	-	+	-	+	-	-	-	-	-	-	-	-	-	-	-	-	-	-	+	-	-	-	89
YCR095C	-	-	-	-	-	-	-	-	-	-	-	-	-	-	-	-	-	-	-	-	-	-	7
YCR096C	-	-	-	-	+	-	-	-	-	-	-	-	-	-	-	-	-	-	-	-	-	-	62
YCR097W	-	-	-	-	-	-	-	-	-	-	-	-	-	-	-	+	-	-	-	-	-	-	12
YCR097W-A	-	-	-	-	-	-	-	-	-	-	-	-	-	-	-	-	-	-	-	-	-	-	7
YCR097WB	-	-	-	-	-	-	-	-	-	-	-	-	-	-	-	-	+	-	-	-	-	-	18
YCR098C	-	-	-	-	-	-	-	-	-	-	-	-	-	-	+	-	-	-	-	+	-	-	25
YCR099C	-	-	-	-	-	-	-	-	-	-	-	-	-	-	-	-	-	-	-	-	-	-	7
YCR100C	-	-	-	-	-	-	-	-	-	-	-	-	-	-	+	-	-	-	-	-	-	-	7
YCR101C	-	-	-	-	-	-	-	-	-	-	-	-	-	-	+	-	-	-	-	-	-	-	7
YCR102C	-	-	-	-	-	-	-	-	-	-	-	-	-	-	-	-	-	-	-	-	-	-	7
YCR102W-A	-	-	-	-	-	-	-	-	-	-	-	-	-	-	-	-	-	-	-	-	-	-	7
YCR104W	-	-	-	-	-	-	-	-	-	-	-	-	-	-	-	+	-	-	-	-	-	-	12
YCR105W	-	-	-	-	-	-	-	-	-	-	-	-	-	-	-	-	-	-	-	-	-	-	7
YCR106W	-	-	-	-	-	-	-	-	-	-	-	-	-	-	+	-	-	-	-	-	-	-	34
YCR107W	-	-	-	+	-	-	-	-	-	-	-	-	-	-	-	-	-	-	-	-	-	-	25
YCRX02C	-	-	-	-	-	-	-	-	-	-	-	-	-	-	-	-	-	-	-	-	-	-	7
YCRX03C	-	-	-	-	-	-	-	-	-	-	-	-	-	-	+	-	-	-	-	-	-	-	7
YCRX08W	-	-	-	-	-	-	-	-	-	-	-	-	-	-	+	-	-	-	-	-	-	-	7
YCRX09C	-	-	-	-	-	-	-	-	-	-	-	-	-	-	-	-	-	-	-	-	-	-	7
YCRX16C	-	-	-	-	-	-	-	-	-	-	-	-	-	-	-	-	-	-	-	-	-	-	7
YCRX19W	-	-	-	-	-	-	-	-	-	-	-	-	-	-	-	-	-	-	-	-	-	-	7
YDL001W	-	-	-	-	-	-	-	-	-	-	-	-	-	-	+	-	-	-	-	+	-	-	25
YDL002C	-	-	-	-	-	-	-	-	-	-	-	-	-	-	-	-	-	-	-	-	-	-	7
YDL003W	-	-	-	-	-	-	-	-	-	-	-	-	-	-	-	+	-	-	-	-	-	-	12
YDL004W	+	+	+	+	-	-	-	-	-	+	+	+	-	+	+	+	+	+	-	+	-	+	98
YDL005C	-	-	-	-	-	-	-	-	-	-	-	-	-	-	-	-	-	-	-	-	-	-	7
YDL006W	-	-	-	-	-	-	+	+	-	-	-	-	-	-	+	-	-	-	-	-	-	-	62
YDL007W	-	-	-	-	-	-	-	-	-	-	-	-	-	-	+	-	-	-	-	+	+	-	22
YDL008W	-	-	-	-	-	-	-	-	-	-	-	-	-	-	-	-	-	-	-	-	-	-	7
YDL009C	+	+	-	-	-	-	-	-	-	-	-	-	-	-	-	-	-	-	-	-	-	-	81
YDL010W	-	-	-	-	-	-	-	-	-	-	-	-	-	-	-	-	-	-	-	+	-	-	25
YDL011C	-	-	-	-	-	-	-	-	-	-	-	-	-	-	-	-	-	-	-	-	-	-	7
YDL012C	-	-	-	-	-	-	-	-	-	-	-	-	-	-	-	-	-	-	-	-	-	-	7
YDL013W	-	-	-	-	-	-	-	-	-	-	-	-	-	-	-	-	-	-	-	-	-	-	7
YDL014W	-	-	+	-	-	-	-	-	-	-	-	-	-	-	+	-	-	-	-	-	-	-	33
YDL015C	+	-	-	-	-	-	-	-	-	+	+	-	-	-	-	-	-	-	+	-	-	-	95
YDL016C	-	+	-	+	-	-	-	-	-	-	-	-	-	-	-	-	-	-	-	-	-	-	61
YDL017W	-	-	-	-	-	-	-	-	-	-	-	-	-	-	+	-	-	+	-	-	+	-	42
YDL018C	-	-	-	-	-	-	-	-	-	-	-	-	-	-	-	-	-	-	-	-	-	-	7
YDL019C	-	-	-	-	-	-	-	-	-	-	-	-	-	-	+	-	-	-	-	-	-	-	7
YDL020C	-	-	-	-	-	-	-	-	-	-	-	-	-	-	-	+	-	-	-	-	-	-	12
YDL021W	-	-	-	-	-	-	-	-	-	-	-	-	-	-	-	-	+	-	-	-	-	-	18
YDL022W	-	-	-	-	-	-	-	-	-	-	-	-	-	-	+	+	+	-	-	+	-	-	27
YDL023C	-	-	-	+	-	-	-	-	-	-	-	-	-	-	-	-	+	-	-	-	-	-	46
YDL024C	-	-	-	-	-	-	-	-	-	-	-	-	-	-	-	-	-	-	+	-	-	-	22
YDL025C	-	-	-	-	-	-	-	-	-	-	-	-	-	-	-	+	-	-	-	-	+	-	8
YDL026W	-	-	-	-	-	-	-	-	-	-	-	-	-	-	-	-	-	-	-	-	-	-	7
YDL027C	-	+	+	+	-	+	-	-	-	-	-	-	-	-	-	-	-	-	-	-	-	-	77
YDL028C	-	-	-	-	-	-	-	-	-	+	-	-	-	-	-	-	-	-	-	-	+	-	47
YDL029W	-	-	-	-	-	-	-	-	-	-	-	-	-	+	+	-	-	-	-	-	-	-	39
YDL030W	-	-	-	-	-	-	-	-	-	-	-	-	-	-	+	-	-	+	-	-	-	-	42
YDL031W	-	-	-	-	-	-	-	-	-	-	-	-	-	-	+	-	-	-	-	+	+	-	22
YDL032W	+	-	-	+	-	-	+	-	-	-	-	-	-	-	-	-	-	-	-	-	-	-	89
YDL033C	-	+	+	+	-	+	-	+	-	-	-	-	-	+	+	-	-	-	-	+	-	-	97
YDL034W	-	-	-	+	-	-	-	-	-	-	-	-	-	-	-	-	-	-	-	-	-	-	25
YDL035C	-	-	-	-	-	-	-	-	-	-	-	-	-	-	-	-	-	-	+	-	-	-	22
YDL036C	-	-	+	+	-	-	-	-	-	-	-	-	-	-	-	-	-	-	-	+	-	-	75
YDL037C	-	-	-	-	-	-	-	-	-	-	-	-	-	-	-	-	-	-	-	-	-	-	7
YDL038C	-	-	-	-	-	-	-	-	-	-	-	-	-	-	-	-	-	-	-	-	-	-	7
YDL039C	-	-	-	-	-	-	-	-	-	-	-	-	-	-	-	-	-	-	-	-	-	-	7
YDL040C	-	-	+	-	-	-	-	-	-	-	+	-	-	-	+	-	-	-	-	-	-	-	75
YDL041W	-	-	-	-	-	-	-	-	-	-	-	-	-	-	-	-	-	-	-	-	-	-	7
YDL042C	-	-	-	-	-	-	-	-	-	-	-	-	-	-	-	-	-	-	-	-	-	-	7
YDL043C	-	-	-	-	-	-	-	-	-	-	-	-	-	-	+	-	-	+	-	-	-	-	42
YDL044C	+	+	+	-	+	+	+	+	-	-	+	-	-	+	+	-	-	-	-	-	-	-	98
YDL045C	-	-	-	-	-	-	-	-	-	-	-	-	-	-	+	-	-	-	+	-	-	-	34
YDL045W-A	-	-	+	-	-	+	+	-	-	-	-	-	-	-	+	-	-	-	-	-	-	-	94
YDL046W	-	-	-	-	-	-	-	-	-	-	-	-	-	-	-	-	-	-	-	-	-	-	7
YDL047W	-	-	-	-	-	-	+	-	-	-	-	-	-	-	+	-	-	-	-	-	+	-	49
YDL048C	-	-	-	-	-	+	-	-	-	-	-	-	-	-	-	-	-	-	-	-	-	-	64
YDL049C	-	-	-	-	-	-	-	-	-	-	-	-	-	-	+	+	-	-	-	+	-	-	27
YDL050C	-	-	-	-	-	-	-	-	-	-	-	-	-	-	-	-	-	-	-	-	-	-	7
YDL051W	-	-	-	-	-	-	-	-	-	-	-	-	-	-	+	-	-	-	-	-	-	-	7
YDL052C	-	-	+	+	-	-	-	-	-	-	-	-	-	+	+	+	-	-	-	+	-	-	83
YDL053C	-	-	+	-	-	-	-	-	-	-	-	-	-	-	-	-	-	-	-	-	-	-	33
YDL054C	-	-	-	-	-	-	-	-	-	-	-	-	-	-	+	-	-	-	-	-	-	-	7
YDL055C	-	-	-	-	-	-	-	-	-	-	-	-	-	-	-	-	-	-	-	+	-	-	25
YDL056W	-	-	-	-	-	-	+	+	-	-	-	-	-	-	+	-	-	-	-	+	-	-	82
YDL057W	-	-	-	-	-	-	-	-	-	-	-	-	-	-	-	-	-	-	-	-	-	-	7
YDL058W	-	-	-	-	-	-	-	-	-	+	-	-	-	+	+	-	-	-	-	+	+	-	89
YDL059C	+	-	-	-	-	-	-	-	-	-	-	-	-	-	+	-	-	-	-	-	-	-	41
YDL060W	-	-	+	-	-	-	-	-	-	-	-	-	-	-	+	-	-	-	-	-	+	-	33
YDL061C	-	-	-	-	-	-	-	-	-	-	-	-	-	+	-	-	-	-	-	-	-	-	39
YDL062W	-	-	-	-	-	-	-	-	-	-	-	-	-	-	-	-	-	-	-	-	-	-	7
YDL063C	-	-	-	+	-	-	-	-	-	-	-	-	-	-	+	-	-	-	-	-	-	-	25
YDL064W	-	-	-	-	-	-	-	-	-	-	-	-	-	-	-	-	-	-	-	-	+	-
YDL065C	-	-	-	-	-	-	-	-	-	-	-	-	-	-	+	-	-	-	-	-	-	-	7
YDL066W	+	+	+	+	+	+	-	-	+	+	+	+	+	+	+	-	-	-	+	+	-	+	98
YDL067C	-	-	-	+	-	+	+	+	+	+	+	-	-	-	+	+	+	+	-	-	-	-	97
YDL068W	-	-	-	-	-	-	+	-	-	-	-	-	-	-	+	-	-	-	-	-	-	-	50
YDL069C	+	-	+	-	+	-	+	+	-	+	+	-	-	-	+	-	-	+	-	-	-	-	98
YDL070W	-	-	-	-	-	-	-	-	-	-	-	-	-	-	+	-	-	-	+	-	+	-	22
YDL071C	-	-	-	-	-	-	-	-	-	-	-	-	-	-	-	-	-	-	-	-	-	-	7
YDL072C	-	-	-	-	-	-	-	-	-	-	-	-	-	-	-	-	-	-	-	-	-	-	7
YDL073W	-	-	-	-	-	-	-	-	-	-	-	-	-	-	-	-	-	-	-	-	-	-	7
YDL074C	-	-	-	-	-	-	-	-	-	-	-	-	-	-	-	-	-	-	-	-	-	-	7
YDL075W	-	-	-	-	-	-	-	-	-	-	-	-	-	-	-	-	-	-	-	-	-	-	7
YDL076C	-	-	-	-	-	-	-	-	-	-	-	-	-	-	+	-	-	-	-	-	-	-	7
YDL077C	+	-	-	-	-	-	-	-	-	-	-	-	-	-	-	-	-	-	-	-	-	-	41
YDL078C	+	-	-	-	-	-	-	-	-	-	-	-	-	+	+	+	-	-	-	+	-	-	93
YDL079C	-	-	-	-	-	-	-	-	-	-	-	-	-	-	-	+	-	-	-	+	+	-	22
YDL080C	-	-	-	-	-	-	-	-	-	-	-	-	-	-	+	-	-	-	-	-	-	-	7
YDL081C	-	-	-	-	-	-	-	-	-	+	-	-	-	-	+	-	-	-	-	-	-	-	49
YDL082W	-	-	-	-	-	-	-	-	-	-	-	-	-	-	-	-	-	-	-	-	-	-	7
YDL083C	-	-	-	-	-	-	-	-	-	+	-	-	-	+	-	-	-	-	-	+	-	-	90
YDL084W	-	-	-	-	-	-	-	-	-	-	-	-	-	-	-	-	-	-	-	+	+	-	22
YDL085C-A	-	-	-	-	-	-	-	-	-	-	-	-	-	-	-	-	-	-	-	-	-	-	7
YDL085W	-	+	+	+	-	-	-	-	+	+	+	-	-	-	+	+	+	-	-	-	-	-	95
YDL086W	-	-	-	-	-	-	-	-	-	-	+	-	-	-	+	-	-	-	-	-	-	-	51
YDL087C	-	-	-	-	-	-	-	-	-	-	-	-	-	+	-	-	-	-	-	-	-	-	39
YDL088C	-	-	+	-	-	-	-	-	-	-	-	-	-	-	-	-	-	-	-	+	-	-	69
YDL089W	-	-	-	-	-	-	-	-	-	-	-	-	-	-	-	-	-	-	-	-	-	-	7
YDL090C	-	+	+	+	-	-	-	-	-	-	-	-	-	-	-	-	-	-	-	-	-	-	65
YDL091C	-	-	-	-	-	-	-	-	-	-	-	-	-	-	+	+	+	-	-	-	-	-	34
YDL092W	+	-	-	-	-	-	-	-	-	-	-	-	-	-	-	+	-	-	-	-	-	-	55
YDL093W	-	-	-	-	-	-	-	-	-	-	-	-	-	-	-	-	-	-	-	-	-	-	7
YDL094C	+	-	-	-	-	-	-	-	-	-	-	-	-	-	-	-	-	-	-	-	-	-	41
YDL095W	-	-	-	-	-	-	-	-	-	+	-	-	-	-	-	-	-	-	+	-	-	-	65
YDL096C	-	-	-	-	-	-	-	-	-	-	-	-	-	-	-	-	-	-	-	-	-	-	7
YDL097C	-	-	-	-	-	-	-	-	-	-	-	-	-	-	+	-	-	-	-	-	-	-	7
YDL098C	-	-	+	-	-	-	-	-	-	-	-	-	-	-	-	-	-	-	-	-	-	-	33
YDL099W	-	-	-	-	-	-	-	-	-	-	-	-	-	-	-	-	-	-	-	+	-	-	25
YDL100C	-	-	-	-	-	-	-	-	-	-	-	-	-	+	+	-	-	-	-	-	-	-	39
YDL101C	-	-	-	-	-	-	-	-	-	-	-	-	-	-	+	-	-	-	-	-	+	-
YDL102W	-	-	-	-	-	-	-	-	-	-	-	-	-	-	-	-	-	-	-	-	+	-
YDL103C	-	-	-	-	-	-	-	-	-	-	-	-	-	-	+	-	-	-	-	-	-	-	7
YDL104C	-	-	+	+	+	+	-	+	-	-	-	-	-	+	-	-	-	+	-	+	-	-	97
YDL105W	-	-	-	-	-	-	-	-	-	-	-	-	-	-	-	-	-	-	-	-	-	-	7
YDL106C	-	-	-	-	-	-	-	+	-	-	-	-	-	-	-	-	-	-	-	-	-	-	49
YDL107W	+	-	-	-	-	+	+	+	-	-	-	-	-	-	+	-	-	-	-	-	-	-	92
YDL108W	-	-	-	-	-	-	-	-	-	-	-	-	-	-	+	-	-	-	-	+	+	-	22
YDL109C	-	-	-	-	-	-	-	-	-	-	-	-	-	-	-	-	-	-	-	-	-	-	7
YDL110C	-	-	-	-	-	-	-	-	-	-	-	-	-	-	-	+	-	-	-	-	-	-	12
YDL111C	-	-	-	+	-	-	-	-	-	-	-	-	-	+	+	-	-	-	-	-	-	-	68
YDL112W	-	-	-	-	-	-	-	-	-	-	-	-	-	+	+	-	-	-	-	-	-	-	39
YDL113C	-	-	-	-	-	-	-	-	-	-	-	-	-	-	-	+	-	-	-	+	-	-	27
YDL114W	+	-	-	+	-	-	-	-	-	-	-	-	-	-	-	-	-	-	-	+	-	-	84
YDL114W-A	-	-	-	-	-	-	-	-	-	-	-	-	-	-	-	-	-	-	-	-	-	-	7
YDL115C	-	-	-	-	-	-	-	-	-	-	-	-	-	-	-	+	-	-	-	+	-	-	27
YDL116W	-	-	-	-	-	-	-	-	-	-	-	-	-	-	+	-	-	-	-	-	-	-	7
YDL117W	-	-	-	-	-	-	+	-	-	-	-	-	-	-	-	-	-	-	-	-	-	-	50
YDL118W	+	-	-	-	-	-	-	-	-	-	-	-	-	+	+	-	-	-	-	-	-	-	83
YDL119C	+	-	-	+	-	+	-	+	-	-	-	-	-	-	-	-	-	-	-	-	-	-	96
YDL120W	+	+	+	+	+	+	-	-	-	+	+	-	-	-	+	-	-	-	-	+	-	+	98
YDL121C	-	-	-	-	-	-	-	-	-	-	-	-	-	-	-	-	-	-	-	-	-	-	7
YDL122W	-	-	-	-	-	-	-	-	-	-	-	-	-	-	-	-	-	-	-	-	-	-	7
YDL123W	-	-	-	-	-	-	-	-	-	-	-	-	-	-	-	-	-	-	-	-	-	-	7
YDL124W	-	-	-	-	-	-	-	-	-	-	-	-	-	-	+	-	-	-	-	-	-	-	7
YDL125C	-	-	-	-	-	-	-	-	-	+	-	-	-	-	-	-	-	-	-	+	-	-	65
YDL126C	-	-	-	-	-	-	-	-	-	-	-	+	-	-	+	-	-	-	-	+	+	-	64
YDL127W	-	-	-	-	-	-	-	-	-	-	-	-	-	-	-	-	-	-	-	-	-	-	7
YDL128W	-	-	-	-	-	-	-	-	-	-	-	-	-	-	-	-	-	-	+	-	-	-	22
YDL129W	-	-	-	-	-	-	-	-	-	-	-	-	-	-	+	-	-	-	-	-	-	-	7
YDL130W	-	-	-	+	-	-	-	-	-	-	-	-	-	-	+	-	-	+	-	-	-	-	72
YDL130W-A	+	-	+	+	-	+	-	-	-	+	+	-	-	-	-	-	-	-	-	-	-	-	93
YDL131W	-	-	-	-	-	-	-	-	-	-	-	-	-	+	-	-	-	-	-	-	-	-	39
YDL132W	-	-	-	-	-	-	-	-	-	-	-	-	-	-	+	-	-	-	-	-	-	-	7
YDL133C-A	-	-	+	-	-	-	-	-	-	-	-	-	-	-	-	-	-	-	-	-	-	-	33
YDL133W	-	-	-	-	-	-	-	-	-	+	-	-	-	-	-	-	-	-	-	-	-	-	49
YDL134C	-	-	-	-	-	-	-	-	-	-	-	-	-	-	+	-	-	-	-	-	+	-
YDL135C	-	-	-	-	-	-	-	-	-	-	-	-	-	-	-	-	-	-	-	-	-	-	7
YDL136W	-	-	-	-	-	-	-	-	-	+	-	-	-	+	-	-	-	-	-	-	-	-	84
YDL137W	-	-	-	-	-	-	-	-	-	-	-	-	+	-	+	-	-	-	-	-	+	-	76
YDL138W	-	-	-	-	-	-	-	-	-	-	-	-	-	-	-	-	-	-	-	+	-	-	25
YDL139C	-	-	+	-	-	-	-	-	-	-	-	-	-	-	-	-	-	-	-	-	-	-	33
YDL140C	-	-	-	-	-	-	-	-	-	-	+	-	-	+	-	-	-	-	+	+	+	-	95
YDL141W	-	-	-	-	-	-	-	-	-	-	-	-	-	+	-	-	-	-	-	+	-	+	95
YDL142C	+	-	+	-	+	+	-	+	-	-	+	-	-	+	-	-	-	-	-	+	-	-	98
YDL143W	-	-	-	-	-	-	-	-	-	-	-	-	-	+	-	-	-	-	-	+	+	-	52
YDL144C	-	-	-	-	-	-	-	-	-	-	-	-	-	-	-	-	-	-	-	-	-	-	7
YDL145C	-	+	-	+	-	-	-	-	-	-	-	-	-	-	+	-	-	-	-	-	+	-	61
YDL146W	-	-	-	-	-	-	-	-	-	-	-	-	-	-	+	-	-	-	-	-	-	-	7
YDL147W	-	-	-	-	-	-	-	-	-	-	-	-	-	-	+	-	-	-	-	-	-	-	7
YDL148C	-	+	+	-	-	-	-	-	-	-	+	-	-	-	+	-	-	-	-	-	-	-	82
YDL149W	-	-	-	-	-	-	-	-	-	-	-	-	-	-	-	+	-	-	-	-	-	-	12
YDL150W	-	-	-	-	-	-	-	-	-	-	-	-	-	-	-	-	-	+	-	-	-	-	42
YDL151C	-	-	-	-	-	-	-	-	-	-	-	-	-	-	+	-	-	-	-	-	-	-	7
YDL152W	-	-	-	-	-	-	-	-	-	-	-	-	-	-	-	-	-	-	-	-	-	-	7
YDL153C	-	-	-	-	-	-	-	-	-	-	-	-	-	-	+	-	-	-	-	-	-	-	7
YDL154W	-	-	-	+	-	-	-	-	-	-	-	-	-	-	-	-	-	-	-	+	+	-	57
YDL155W	-	-	-	-	-	-	-	-	-	-	-	-	-	-	-	-	-	-	-	-	+	-
YDL156W	-	-	-	-	-	-	-	-	-	-	-	-	-	-	+	-	-	-	-	-	-	-	7
YDL157C	-	-	-	-	+	+	-	-	-	-	+	-	-	-	-	-	-	-	-	-	-	-	88
YDL158C	-	-	-	+	-	-	-	-	-	-	-	-	-	-	-	-	-	-	-	-	-	-	25
YDL159W	+	-	-	-	-	-	-	-	-	-	-	-	-	-	+	-	-	-	-	-	+	-	41
YDL159W-A	-	-	-	-	-	-	-	-	-	-	-	-	-	-	-	-	-	-	-	-	-	-	7
YDL160C	-	-	-	-	-	-	-	-	-	-	-	-	-	-	+	-	-	-	-	+	+	-	22
YDL161W	-	+	+	+	-	-	-	-	-	-	-	-	-	-	-	-	-	-	-	-	-	-	65
YDL162C	-	-	-	-	-	-	-	-	-	-	-	-	-	-	-	-	-	-	-	-	-	-	7
YDL163W	-	-	-	+	-	-	-	-	-	-	-	-	-	-	-	-	-	-	-	-	-	-	25
YDL164C	-	+	+	+	-	+	-	-	-	-	-	-	-	-	+	-	-	-	-	-	-	-	77
YDL165W	-	-	-	-	-	-	-	-	-	-	-	-	-	-	+	-	-	-	-	-	-	-	7
YDL166C	-	-	-	-	-	-	-	-	-	-	-	-	-	+	-	-	-	-	-	-	-	-	39
YDL167C	-	-	-	-	-	-	-	-	-	-	-	-	-	-	-	-	-	+	-	-	-	-	42
YDL168W	-	-	-	-	-	-	-	-	-	-	+	-	-	+	-	-	-	-	-	-	-	-	86
YDL169C	-	-	-	-	-	-	-	-	-	-	-	-	-	-	-	+	+	-	-	-	-	-	23
YDL170W	-	-	-	-	-	-	-	-	-	-	-	-	-	-	-	-	-	-	-	-	-	-	7
YDL171C	+	-	-	-	-	-	-	-	-	+	+	-	-	+	+	-	-	-	-	-	-	-	97
YDL172C	-	-	-	+	-	-	-	-	-	-	-	-	-	-	+	-	-	-	-	-	-	-	61
YDL173W	-	-	-	-	-	-	-	-	-	-	-	-	-	-	-	-	-	-	-	-	-	-	7
YDL174C	+	+	+	+	+	+	-	-	+	+	+	+	-	+	-	+	-	-	+	-	-	-	98
YDL175C	-	-	-	-	-	-	-	-	-	-	-	-	-	-	+	-	-	-	-	-	-	-	7
YDL176W	-	-	-	+	-	-	-	-	-	-	-	-	-	-	-	-	-	-	-	-	-	-	25
YDL177C	-	-	-	-	-	-	-	-	-	-	-	-	-	-	-	+	-	-	-	-	-	-	12
YDL178W	-	+	+	+	-	+	-	-	-	+	+	+	-	+	-	-	-	-	+	-	-	-	97
YDL179W	-	-	-	-	-	-	-	-	-	-	-	-	-	-	+	-	-	-	-	-	-	-	7
YDL180W	-	+	-	-	-	-	-	-	-	-	-	-	-	-	-	-	-	-	-	-	-	-	52
YDL181W	+	+	-	+	+	+	-	-	+	+	+	-	-	-	+	+	+	+	-	-	-	-	98
YDL182W	-	-	-	-	-	-	-	-	-	-	+	-	-	+	+	-	-	-	-	-	-	-	86
YDL183C	+	+	-	+	-	-	-	-	-	-	-	-	-	-	-	+	-	-	-	-	-	-	93
YDL184C	-	-	+	-	-	-	-	-	-	-	-	-	-	-	-	-	-	-	-	-	-	-	33
YDL184W-A	-	-	-	-	-	-	-	-	-	-	-	-	-	-	-	-	-	-	-	-	-	-	7
YDL184W-B	-	-	-	-	-	-	-	-	-	-	-	-	-	-	+	-	-	-	-	-	-	-	7
YDL185C-A	-	-	-	-	-	-	-	-	-	-	-	-	-	-	-	-	-	-	-	-	-	-	7
YDL185W	-	-	-	-	-	-	+	+	-	+	-	+	-	+	+	-	-	-	-	+	+	-	97
YDL186W	-	-	-	-	-	-	-	-	-	-	-	-	-	-	-	-	-	-	-	-	-	-	7
YDL187C	+	-	+	-	-	-	-	-	-	-	-	-	-	-	-	-	-	-	-	-	-	-	71
YDL188C	-	-	-	-	-	-	-	-	-	-	-	-	-	-	+	-	-	-	-	-	+	-
YDL189W	-	-	-	-	-	-	-	-	-	-	-	-	-	-	-	-	-	-	-	-	-	-	7
YDL190C	-	-	-	-	-	-	-	-	-	-	-	-	-	-	-	-	-	-	-	-	-	-	7
YDL191W	-	-	-	-	-	-	-	-	-	+	-	-	-	+	-	-	-	-	-	-	-	-	84
YDL192W	-	-	-	-	-	-	-	-	-	-	-	-	-	-	+	-	-	-	-	-	+	-
YDL193W	-	-	-	-	-	-	-	-	-	-	-	-	-	+	+	-	-	-	-	-	-	-	39
YDL194W	-	-	-	-	-	-	-	-	-	-	-	-	-	-	-	+	-	-	-	-	-	-	12
YDL195W	-	-	-	-	-	-	-	-	-	-	-	-	-	-	+	-	-	-	-	-	+	-
YDL196W	-	-	-	+	-	-	-	-	-	-	-	-	-	-	-	-	-	-	-	+	-	-	58
YDL197C	-	-	-	-	-	-	-	-	-	-	-	-	-	-	-	+	-	-	-	+	-	-	27
YDL198C	-	-	-	-	+	-	+	+	-	+	+	+	-	-	+	-	-	-	-	-	-	-	98
YDL199C	-	-	-	-	+	-	-	-	-	-	-	-	-	-	-	+	+	-	-	+	-	-	82
YDL200C	+	-	-	-	-	-	-	-	-	-	-	-	-	+	+	-	-	-	-	-	-	-	83
YDL201W	-	-	-	-	-	-	-	-	-	-	-	-	-	-	-	-	-	-	-	+	-	-	25
YDL202W	+	+	-	-	-	+	+	+	-	+	+	-	-	+	+	-	-	+	-	+	-	-	98
YDL203C	-	-	-	-	-	-	-	-	-	-	+	-	-	+	+	-	-	-	-	-	+	-	85
YDL204W	-	-	-	-	-	-	-	-	-	-	-	-	+	-	+	+	+	+	-	-	-	-	94
YDL205C	-	-	-	-	-	-	-	-	-	-	-	-	-	+	+	-	-	-	-	+	-	-	52
YDL206W	-	-	-	-	-	-	-	-	-	-	-	-	-	-	-	-	-	-	-	-	-	-	7
YDL207W	-	-	-	-	-	-	-	-	-	-	+	-	-	+	-	-	-	-	-	-	-	-	86
YDL208W	-	-	-	-	-	-	-	-	-	-	-	-	-	-	+	-	-	-	-	-	+	-
YDL209C	-	-	-	-	-	-	-	-	-	-	-	-	-	-	-	-	-	-	-	-	-	-	7
YDL210W	-	-	-	-	-	-	-	-	-	-	-	-	-	-	-	-	-	-	-	+	-	-	25
YDL211C	-	-	-	-	-	-	-	-	-	-	-	-	-	-	-	-	-	-	-	-	-	-	7
YDL212W	-	-	-	-	-	-	-	-	-	-	-	-	-	-	-	-	-	-	+	-	-	-	22
YDL213C	-	-	-	-	-	-	-	-	-	-	-	-	-	-	+	-	-	-	-	+	-	-	25
YDL214C	-	-	+	-	-	-	-	-	-	-	-	-	-	-	-	+	-	-	-	-	+	-	47
YDL215C	-	-	-	-	-	-	-	-	-	-	+	-	-	-	+	+	+	-	-	+	-	-	68
YDL216C	-	-	-	-	-	-	-	-	-	-	-	-	-	-	-	+	-	-	-	-	-	-	12
YDL217C	-	-	-	+	-	-	-	-	-	-	+	-	-	+	-	-	-	-	-	-	-	+	93
YDL218W	-	-	-	-	-	-	-	-	-	-	-	-	-	-	-	+	+	-	-	-	-	-	23
YDL219W	-	-	-	-	-	-	-	-	-	-	-	-	-	-	-	-	-	-	-	-	-	-	7
YDL220C	-	-	-	-	-	-	-	-	-	-	-	-	-	-	+	-	-	-	-	-	-	-	7
YDL221W	-	-	-	-	-	-	-	-	-	-	-	-	-	-	-	-	-	-	-	-	-	-	7
YDL222C	-	-	-	-	-	-	-	-	-	+	+	-	-	-	-	+	-	-	-	-	-	-	72
YDL223C	-	-	-	-	-	-	-	-	-	-	-	-	-	-	-	+	+	-	-	-	-	-	23
YDL224C	-	-	-	-	-	-	-	-	-	-	-	-	-	-	-	-	-	-	-	-	-	-	7
YDL225W	-	-	-	-	-	-	-	-	-	-	-	-	-	-	+	-	-	-	-	-	+	-
YDL226C	-	-	-	-	-	-	-	-	-	-	-	-	-	+	-	-	-	-	-	-	+	-	38
YDL227C	+	-	-	-	-	-	-	-	-	-	-	-	-	+	-	-	-	-	-	-	-	-	83
YDL228C	-	-	-	+	-	-	-	-	-	-	-	-	-	-	-	-	-	-	-	-	-	-	25
YDL229W	-	-	-	-	-	-	-	-	-	-	-	+	-	-	-	-	-	-	-	+	+	-	64
YDL230W	-	-	-	-	-	-	-	-	-	+	+	-	-	-	-	-	-	-	-	-	-	-	72
YDL231C	-	-	-	-	-	-	-	-	-	-	-	-	-	-	-	-	-	-	-	-	-	-	7
YDL232W	-	-	-	-	-	-	-	-	-	-	-	-	-	-	-	-	-	-	-	-	-	-	7
YDL233W	-	-	-	-	-	-	-	-	-	-	-	-	-	-	+	-	-	-	-	-	-	-	7
YDL234C	-	+	-	+	-	-	-	-	-	-	-	-	-	-	-	-	-	-	-	-	-	-	61
YDL235C	-	-	-	-	-	-	-	-	-	-	-	-	-	+	-	-	-	-	-	-	-	-	39
YDL236W	-	-	-	+	-	-	-	-	-	-	-	-	-	+	+	-	-	-	-	+	-	-	68
YDL237W	-	-	-	-	-	-	-	-	-	-	-	-	-	-	-	-	-	-	-	-	-	-	7
YDL238C	-	-	-	-	-	-	-	-	-	-	-	-	-	+	-	-	-	-	-	-	-	-	39
YDL239C	-	-	-	-	-	-	-	-	-	+	-	-	-	+	+	-	-	-	-	-	-	-	84
YDL240C-A	-	-	-	-	-	-	-	-	-	-	-	-	-	-	-	-	-	-	-	-	-	-	7
YDL240W	-	-	-	-	-	-	-	-	-	-	+	-	-	-	+	-	-	-	-	-	-	-	51
YDL241W	-	-	-	-	-	-	-	-	-	-	-	-	-	-	-	-	-	-	-	-	-	-	7
YDL242W	-	-	-	-	-	-	-	-	-	-	-	-	-	-	-	-	-	-	-	-	-	-	7
YDL243C	-	-	-	-	-	-	-	-	-	-	-	-	-	-	-	-	-	+	-	-	-	-	42
YDL244W	-	-	-	+	-	-	-	-	-	-	-	-	-	-	-	-	-	-	-	-	-	-	25
YDL245C	-	-	-	-	-	-	-	-	-	-	-	-	-	-	-	-	+	-	+	+	-	-	25
YDL246C	-	-	-	+	-	-	-	-	-	-	-	-	-	-	-	-	-	-	-	-	-	-	25
YDL247W	-	-	-	-	-	-	-	-	-	-	-	-	-	-	-	-	-	-	-	-	-	-	7
YDL247W-A	-	-	-	-	-	-	-	-	-	-	-	-	-	-	-	-	-	-	-	-	-	-	7
YDL248W	-	-	-	-	-	-	-	-	-	-	+	-	-	-	-	-	-	-	+	-	-	-	67
YDR001C	-	-	-	-	-	-	-	-	-	-	-	-	-	-	-	-	+	-	-	-	-	-	18
YDR002W	-	-	-	-	-	-	-	-	-	-	-	-	-	-	+	-	-	-	-	-	-	-	7
YDR003W	-	-	-	-	-	-	-	-	-	-	-	-	-	-	-	-	+	-	-	-	-	-	18
YDR004W	-	-	-	-	-	-	-	-	-	-	-	-	-	+	+	-	-	-	-	+	-	-	52
YDR005C	-	-	-	-	-	-	-	-	-	-	-	-	-	-	-	-	-	-	-	-	-	-	7
YDR006C	-	-	-	-	-	-	-	-	-	-	-	-	-	-	-	-	-	-	-	-	-	-	7
YDR007W	-	-	-	+	-	-	-	-	-	-	-	-	-	+	+	-	-	-	+	-	-	-	95
YDR008C	-	+	-	-	+	-	-	-	-	-	-	-	-	-	-	-	-	-	-	-	-	-	78
YDR009W	-	-	-	-	-	-	-	-	-	-	-	-	-	-	+	+	+	-	-	-	-	-	23
YDR010C	-	-	-	-	-	-	-	-	-	-	-	-	-	-	-	-	-	-	-	-	-	-	7
YDR011W	-	-	-	-	-	-	-	-	-	+	+	-	-	-	-	-	-	-	-	+	+	-	79
YDR012W	-	-	-	+	-	-	-	-	-	+	-	-	-	+	-	-	-	-	-	-	-	-	94
YDR013W	-	-	-	-	-	-	-	-	-	-	-	-	-	-	-	-	-	-	-	-	-	-	7
YDR014W	-	-	-	+	-	-	-	-	-	+	-	-	-	-	-	-	-	-	-	-	-	-	70
YDR015C	-	-	-	+	-	-	-	-	-	-	-	-	-	-	-	-	-	-	-	-	-	-	25
YDR016C	-	-	-	-	-	-	-	-	-	-	-	-	-	-	-	-	-	-	-	-	-	-	7
YDR017C	-	-	-	-	-	-	-	-	-	-	-	-	-	-	-	-	-	-	-	-	-	-	7
YDR018C	-	-	+	-	-	-	-	-	-	-	-	-	-	+	-	+	+	-	-	+	-	-	82
YDR019C	+	-	+	+	+	+	-	-	-	+	+	-	+	+	+	-	-	-	+	-	-	+	98
YDR020C	-	-	-	-	-	-	-	-	-	-	-	-	-	+	-	-	-	-	-	-	-	-	39
YDR021W	-	-	-	-	-	-	-	-	-	-	-	-	-	-	-	+	+	-	-	+	+	-	22
YDR022C	-	-	-	-	-	-	-	-	-	-	-	-	-	-	+	-	-	-	-	-	-	-	7
YDR023W	-	-	-	+	-	-	-	-	-	-	-	-	-	-	+	+	-	-	-	+	-	-	58
YDR024W	-	-	+	-	-	-	-	-	-	-	-	-	-	-	-	-	-	-	-	-	-	-	33
YDR025W	-	-	-	-	-	-	-	-	-	-	-	-	-	+	-	-	-	-	-	+	-	-	52
YDR026C	-	-	-	-	-	-	-	-	-	-	-	-	-	-	-	-	-	-	-	-	-	-	7
YDR027C	-	-	-	-	-	-	+	-	-	+	+	-	-	-	-	-	-	-	-	+	-	-	95
YDR028C	-	-	-	-	-	-	-	-	-	-	-	-	-	-	+	-	-	-	-	-	-	-	7
YDR029W	-	-	-	+	-	-	-	-	-	-	-	-	-	-	-	-	-	-	-	-	-	-	25
YDR030C	-	-	-	-	-	-	-	-	-	-	-	-	-	-	-	-	-	-	-	-	-	-	7
YDR031W	-	-	-	-	-	-	-	-	-	-	-	-	-	-	-	-	+	+	-	-	-	-	42
YDR032C	-	-	-	-	-	-	-	-	+	-	+	+	-	-	+	-	+	-	-	-	-	-	84
YDR033W	-	-	-	-	-	-	-	-	-	+	+	-	-	-	-	-	-	-	+	-	-	-	81
YDR034C	-	-	-	-	-	-	-	-	-	-	-	-	-	-	+	-	-	+	-	-	-	-	42
YDR034C-A	-	-	-	-	-	-	-	-	-	-	-	-	-	-	-	-	-	-	-	-	-	-	7
YDR034C-C	-	-	-	-	-	-	-	-	-	-	-	-	-	-	-	-	-	-	-	-	-	-	7
YDR034C-D	-	-	-	-	-	-	-	-	-	-	-	-	-	-	-	-	-	-	-	-	-	-	7
YDR034W-B	-	-	-	-	-	-	-	-	-	-	-	-	-	-	-	-	-	-	-	-	-	-	7
YDR035W	-	-	-	-	-	-	-	-	-	-	+	-	-	+	+	-	-	-	-	-	-	-	86
YDR036C	-	+	+	+	-	+	-	-	-	+	+	-	+	+	+	-	-	-	-	-	-	-	96
YDR037W	-	-	-	-	-	-	-	-	-	-	-	-	-	+	+	+	-	-	-	+	-	-	52
YDR038C	-	-	-	-	-	-	-	-	-	-	-	-	-	-	-	+	-	-	+	-	+	-	22
YDR039C	-	-	-	-	-	-	-	-	-	-	+	-	-	-	-	-	-	-	+	-	+	-	67
YDR040C	-	-	-	-	-	-	-	-	-	-	-	-	-	-	-	-	-	-	+	-	+	-	22
YDR041W	+	+	+	+	-	+	-	-	-	+	+	-	+	+	+	-	-	+	+	+	-	+	98
YDR042C	-	-	-	-	-	-	-	-	-	-	-	-	-	-	-	-	-	-	-	-	-	-	7
YDR043C	-	-	-	-	-	-	-	-	-	-	-	-	-	-	+	-	+	-	-	-	-	-	18
YDR044W	-	-	-	-	-	-	-	-	-	-	-	-	-	+	+	-	-	-	-	+	-	-	52
YDR045C	-	-	-	-	-	-	-	-	-	-	-	-	-	-	-	+	-	-	-	-	-	-	12
YDR046C	-	-	-	-	-	-	-	-	-	-	+	-	-	-	-	-	-	-	+	+	-	-	68
YDR047W	-	-	-	-	-	-	-	-	-	-	-	-	-	+	+	-	-	-	-	+	-	-	52
YDR048C	-	-	-	+	-	-	-	-	-	-	-	-	-	-	-	-	-	-	-	-	-	-	25
YDR049W	-	-	-	-	-	-	-	-	-	+	+	-	-	-	+	-	-	-	-	-	-	-	72
YDR050C	-	-	-	-	-	-	-	-	-	-	-	+	-	-	-	-	-	-	-	+	-	-	71
YDR051C	-	-	-	-	-	-	-	-	-	-	-	-	-	-	-	-	-	-	-	-	-	-	7
YDR052C	-	-	-	-	-	-	-	-	-	-	-	-	-	-	-	-	-	-	-	-	-	-	7
YDR053W	-	-	-	-	-	-	-	-	-	-	-	-	-	-	-	-	-	-	-	-	-	-	7
YDR054C	-	-	-	+	-	-	-	-	-	-	-	-	-	-	-	-	-	-	-	-	+	-	25
YDR055W	-	-	-	-	-	-	-	-	-	-	-	-	-	-	-	-	-	-	+	-	-	-	22
YDR056C	-	-	-	-	-	-	-	-	-	-	-	-	-	-	-	-	-	-	-	-	-	-	7
YDR057W	-	-	-	-	-	-	-	-	-	-	-	-	-	-	-	-	-	-	-	-	-	-	7
YDR058C	-	-	-	-	-	-	-	-	-	-	-	-	-	-	-	-	-	-	-	-	-	-	7
YDR059C	-	-	-	-	-	-	-	-	-	-	-	-	-	-	-	+	+	-	-	-	+	-	21
YDR060W	-	-	-	-	-	-	-	-	-	-	-	-	-	-	-	-	-	-	-	-	-	-	7
YDR061W	-	-	-	-	-	+	-	-	-	+	-	-	-	-	-	-	-	-	-	+	-	-	89
YDR062W	-	-	-	-	-	-	-	-	-	-	-	-	-	+	+	-	-	-	+	+	+	-	95
YDR063W	-	-	-	-	-	-	-	-	-	-	-	-	-	-	-	-	-	-	-	-	-	-	7
YDR064W	-	-	-	-	-	-	-	-	+	+	-	-	-	+	-	-	-	-	-	-	-	-	95
YDR065W	-	-	+	-	-	+	+	+	-	-	-	-	-	-	-	-	-	-	-	-	-	-	88
YDR066C	-	-	-	-	-	-	-	-	-	-	-	-	-	-	-	-	-	-	-	-	-	-	7
YDR067C	-	-	-	-	-	-	-	-	-	-	-	-	-	-	-	-	-	-	-	-	-	-	7
YDR068W	-	-	-	-	-	-	-	-	-	-	-	-	-	-	-	-	-	-	-	-	-	-	7
YDR069C	-	-	-	-	-	-	+	+	-	-	+	-	-	-	+	-	-	-	-	+	+	-	95
YDR070C	-	+	+	+	-	+	-	-	-	+	+	-	-	-	-	+	+	-	-	-	-	-	86
YDR071C	-	-	-	-	-	-	-	-	-	-	-	+	-	-	+	-	-	-	-	-	-	-	60
YDR072C	-	-	+	-	-	-	-	-	-	-	-	-	-	-	-	-	-	-	-	-	-	-	33
YDR073W	-	-	-	-	-	-	-	-	-	-	-	-	-	-	-	+	-	+	-	-	-	-	48
YDR074W	-	-	-	-	-	-	-	-	-	-	+	-	-	-	+	+	+	-	-	-	+	-	55
YDR075W	-	-	-	-	-	-	-	-	-	-	-	-	-	-	-	-	-	+	-	-	+	-	42
YDR076W	-	-	-	-	-	-	-	-	-	-	-	-	-	+	-	-	-	-	-	+	-	-	52
YDR077W	-	-	-	-	-	-	-	-	-	-	-	-	-	-	+	-	+	-	+	-	-	-	22
YDR078C	-	-	-	-	-	-	-	-	-	-	-	-	-	-	-	-	-	-	-	-	-	-	7
YDR079C-A	-	-	-	-	-	-	-	-	-	-	-	-	-	-	-	-	-	-	-	-	-	-	7
YDR079W	+	-	-	-	-	+	+	+	-	-	+	-	-	-	-	-	-	+	-	-	-	-	98
YDR080W	-	-	-	-	-	-	-	-	-	-	-	-	-	-	-	-	-	-	-	-	-	-	7
YDR081C	-	-	-	-	-	-	-	-	-	-	-	-	-	-	-	-	-	-	-	-	-	-	7
YDR082W	-	-	-	-	-	-	-	-	-	-	-	-	-	-	-	-	-	-	-	-	-	-	7
YDR083W	-	-	-	-	-	-	-	-	-	-	-	-	-	-	-	-	-	-	-	-	-	-	7
YDR084C	-	-	-	+	-	-	-	-	-	-	-	-	-	-	+	-	-	-	-	-	-	-	25
YDR085C	-	-	-	-	-	-	-	-	-	-	-	-	-	-	+	+	+	-	-	-	-	-	23
YDR086C	-	-	-	+	-	-	-	-	-	-	-	-	-	+	-	+	-	-	-	-	-	-	68
YDR087C	-	-	-	-	-	-	-	-	-	-	-	-	-	-	+	-	-	-	-	-	-	-	7
YDR088C	-	-	-	-	-	-	-	-	-	-	-	-	-	-	+	-	-	-	-	-	-	-	7
YDR089W	-	-	-	-	-	-	-	-	-	-	-	-	-	-	+	+	-	-	-	-	-	-	12
YDR090C	-	-	-	-	-	-	-	-	-	-	-	-	-	-	-	-	-	-	-	-	-	-	7
YDR091C	-	-	-	-	-	-	-	-	-	-	-	-	-	-	+	-	-	-	-	+	+	+	68
YDR092W	-	-	-	-	-	-	-	-	-	-	-	-	-	-	+	-	-	-	-	-	+	-
YDR093W	-	-	-	-	-	-	-	-	-	-	-	-	-	-	+	-	-	-	-	-	+	-
YDR094W	-	-	-	+	-	-	-	-	-	-	-	-	-	-	-	-	-	-	-	-	-	-	25
YDR095C	-	-	-	+	-	-	-	-	-	-	-	-	-	-	-	-	-	-	-	-	-	-	25
YDR096W	-	-	-	-	-	-	-	-	-	-	+	-	-	-	-	+	+	-	-	-	-	-	55
YDR097C	-	-	-	-	-	-	-	-	-	-	-	-	-	-	+	-	-	-	-	+	+	-	22
YDR098C	-	-	-	+	-	-	-	-	-	-	-	-	-	+	+	-	-	-	-	+	-	-	68
YDR098C-A	-	-	-	-	-	-	-	-	-	-	-	-	-	-	-	-	-	-	-	-	-	-	7
YDR098C-B	-	-	-	-	-	-	-	-	-	-	-	-	-	-	-	-	-	-	-	-	-	-	7
YDR099W	-	-	-	-	-	-	-	-	-	-	-	+	-	-	+	-	-	-	-	-	-	-	60
YDR100W	-	-	-	-	-	-	-	-	-	-	-	-	-	-	-	-	-	-	-	-	-	-	7
YDR101C	-	-	-	-	-	-	-	-	-	-	-	-	-	+	+	-	-	-	-	-	-	-	39
YDR102C	-	-	-	-	-	-	-	-	-	-	-	-	-	-	+	-	-	-	-	-	-	-	7
YDR103W	-	-	-	-	-	-	-	-	-	-	-	-	-	-	-	-	-	-	-	-	-	-	7
YDR104C	-	-	-	-	-	-	-	-	-	-	-	-	-	-	-	+	-	-	-	-	-	-	12
YDR105C	-	-	-	-	-	-	-	-	-	-	-	-	-	-	-	-	-	-	-	-	-	-	7
YDR106W	-	-	-	-	-	-	-	-	-	-	-	-	-	-	+	-	-	-	-	-	-	-	7
YDR107C	-	-	-	-	-	-	-	-	-	-	-	-	-	-	-	-	-	-	-	-	-	-	7
YDR108W	-	-	-	-	-	-	-	-	-	-	-	-	-	-	-	-	-	-	-	-	-	-	7
YDR109C	-	-	-	-	-	-	-	-	-	-	-	-	-	-	-	-	-	-	-	-	-	-	7
YDR110W	-	-	-	-	-	-	-	-	-	-	-	-	-	-	+	-	-	-	-	-	-	-	7
YDR111C	-	-	-	-	-	-	-	-	-	-	-	-	-	-	-	+	-	-	-	+	-	-	27
YDR112W	-	-	+	-	-	-	-	-	-	-	-	-	-	-	-	-	-	-	-	-	-	-	33
YDR113C	-	-	-	-	-	-	-	-	-	-	-	-	-	-	-	-	-	-	-	-	-	-	7
YDR114C	-	-	+	+	-	-	+	+	-	-	-	-	-	-	-	-	-	-	-	-	-	-	87
YDR115W	-	+	+	+	-	+	+	+	-	-	-	-	-	+	+	-	-	+	-	+	-	+	98
YDR116C	-	-	+	-	-	+	+	+	-	+	+	-	+	+	+	-	-	+	-	+	-	-	98
YDR117C	+	-	-	-	-	-	-	-	-	-	-	-	-	+	-	-	-	-	-	-	-	-	83
YDR118W	-	-	-	+	-	-	-	-	-	-	-	-	-	-	-	-	-	-	-	-	-	-	25
YDR119W	-	-	-	-	-	-	-	-	-	-	-	-	-	-	-	-	-	-	-	-	-	-	7
YDR120C	-	-	-	-	-	-	-	+	-	-	-	-	-	-	-	-	-	-	-	-	-	-	49
YDR121W	-	-	-	-	-	-	-	-	-	-	-	-	-	-	-	-	-	-	-	-	-	-	7
YDR122W	-	-	-	-	-	-	-	-	-	-	-	-	-	-	-	-	-	-	-	-	+	-
YDR123C	-	-	-	-	-	-	-	-	-	-	-	-	-	-	-	-	-	-	+	-	-	-	22
YDR124W	-	-	-	-	-	-	-	-	-	-	-	-	-	-	-	-	-	-	-	-	-	-	7
YDR125C	-	-	-	-	-	+	-	-	-	-	-	-	-	-	-	-	+	-	-	-	-	-	64
YDR126W	-	-	-	-	-	-	-	-	-	-	-	-	-	-	-	-	-	-	-	-	+	-
YDR127W	-	-	-	-	-	-	-	-	-	-	-	-	+	+	+	-	-	-	-	-	-	-	78
YDR128W	-	-	-	-	-	-	-	-	-	-	-	-	-	-	+	-	-	-	-	-	-	-	7
YDR129C	-	-	-	-	-	-	+	+	-	-	-	-	-	+	+	-	-	-	-	-	-	-	89
YDR130C	-	-	+	-	-	-	-	-	-	-	-	-	-	-	+	-	-	-	-	-	-	-	33
YDR131C	-	-	-	-	-	-	-	-	-	-	-	-	-	-	+	-	-	-	-	-	-	-	7
YDR132C	-	-	-	-	-	-	-	-	-	-	-	-	-	-	-	-	-	-	-	-	-	-	7
YDR133C	-	-	+	-	-	-	-	-	-	-	-	-	-	-	-	-	-	-	-	-	-	-	33
YDR134C	-	-	-	+	-	-	-	-	-	-	-	-	-	-	+	-	-	-	-	-	-	-	61
YDR135C	-	-	-	-	-	-	-	-	-	-	-	-	-	-	-	-	-	-	-	+	+	-	22
YDR136C	-	-	+	+	-	-	-	+	-	-	-	-	-	-	-	-	-	-	-	-	-	-	82
YDR137W	-	-	-	-	-	-	-	-	-	-	-	-	-	-	+	-	-	-	-	-	-	-	7
YDR138W	-	-	-	-	-	-	-	-	-	-	-	-	-	-	+	-	-	-	-	-	-	-	7
YDR139C	-	-	-	-	-	-	-	-	-	-	-	-	-	-	-	-	-	-	-	-	+	-
YDR140W	-	-	-	-	-	-	-	-	-	-	-	-	-	+	-	-	-	-	-	+	-	-	52
YDR141C	-	-	-	-	-	-	-	-	-	-	+	-	-	-	+	-	-	-	-	-	-	-	51
YDR142C	-	-	-	-	-	-	-	-	-	-	-	-	-	-	+	+	-	-	-	-	-	-	12
YDR143C	-	-	-	-	-	-	-	-	-	-	-	-	-	-	+	-	-	-	-	-	-	-	7
YDR144C	-	-	-	-	-	-	-	-	-	-	-	-	-	-	-	-	-	-	-	-	-	-	7
YDR145W	-	-	-	-	-	-	-	-	-	-	-	-	-	-	+	-	-	-	-	-	-	-	7
YDR146C	-	-	-	-	-	-	-	-	-	+	-	-	-	-	-	-	-	-	-	-	+	-	47
YDR147W	-	-	-	-	-	-	-	-	-	-	-	-	-	-	-	-	-	-	-	-	-	-	7
YDR148C	+	+	+	+	+	+	+	+	+	+	+	+	+	+	+	+	+	+	+	+	-	+	98
YDR149C	-	+	+	-	+	-	-	-	-	-	-	-	-	-	-	-	+	-	-	-	-	-	80
YDR150W	-	-	-	-	-	-	-	+	-	-	+	-	-	-	-	+	-	+	-	-	-	-	91
YDR151C	-	-	-	-	-	-	-	-	-	-	-	-	-	-	-	-	-	-	-	-	-	-	7
YDR152W	-	-	-	-	-	-	-	-	-	-	-	-	-	-	+	-	-	-	-	-	-	-	7
YDR153C	-	-	-	-	-	-	-	-	-	-	-	-	-	-	-	-	-	-	-	-	-	-	7
YDR154C	-	-	-	+	-	-	-	-	-	-	-	-	-	-	-	-	-	-	-	-	-	-	25
YDR155C	-	-	-	-	-	-	-	-	-	+	-	-	-	-	+	-	-	-	-	-	+	-	47
YDR156W	-	-	+	+	-	-	-	-	-	-	-	-	-	-	-	-	-	-	-	-	-	-	44
YDR157W	-	-	-	+	-	-	-	-	-	-	-	-	-	-	-	-	-	-	-	-	-	-	25
YDR158W	-	-	-	-	-	-	-	-	-	-	-	-	-	+	+	-	-	-	-	+	-	-	52
YDR159W	-	-	-	-	-	-	-	-	-	-	-	-	-	-	-	-	-	-	-	-	-	-	7
YDR160W	-	-	-	-	-	-	-	-	-	-	-	-	-	-	-	-	-	-	-	-	-	-	7
YDR161W	-	-	-	-	-	-	-	-	-	-	-	-	-	-	-	-	-	-	-	-	-	-	7
YDR162C	-	-	-	-	-	-	-	+	-	-	-	-	+	-	+	-	-	-	-	-	-	-	78
YDR163W	-	-	-	-	-	-	-	-	-	-	-	-	-	-	-	-	-	-	-	-	-	-	7
YDR164C	-	-	-	-	-	-	-	-	-	-	-	-	-	-	+	-	-	-	-	-	-	-	34
YDR165W	-	-	-	-	-	-	-	-	-	-	-	-	-	-	-	-	-	-	-	-	-	-	7
YDR166C	-	-	-	-	-	-	-	-	-	-	-	-	-	-	-	-	-	-	-	-	-	-	7
YDR167W	-	-	-	-	-	-	-	-	-	-	-	-	-	-	+	-	-	-	-	-	-	-	7
YDR168W	-	-	-	-	-	-	-	-	-	-	-	-	-	-	-	-	-	-	-	-	-	-	7
YDR169C	-	-	-	-	-	-	-	-	-	-	-	-	-	-	-	-	-	-	-	-	-	-	7
YDR170C	-	-	-	-	-	-	-	-	-	-	-	-	-	-	+	-	-	-	-	+	-	-	25
YDR170W-A	-	-	-	-	-	-	-	-	-	-	-	-	-	-	-	-	-	-	-	-	-	-	7
YDR171W	-	-	-	-	-	-	-	-	-	-	-	-	-	-	+	-	+	-	-	-	-	-	18
YDR172W	-	-	-	-	-	-	-	-	-	-	-	-	-	-	+	-	-	-	-	+	+	-	22
YDR173C	-	-	-	-	-	-	-	-	-	-	-	-	-	-	-	-	-	+	-	-	-	-	42
YDR174W	-	-	-	-	-	-	-	-	-	+	-	-	-	-	+	-	-	-	-	-	-	-	49
YDR175C	+	-	+	+	-	+	+	+	-	+	+	+	+	-	+	-	-	+	-	-	-	-	98
YDR176W	-	-	-	-	-	-	+	-	-	-	-	-	-	-	+	-	-	-	+	-	-	-	50
YDR177W	-	-	-	-	-	-	-	-	-	-	-	-	-	-	+	-	-	-	-	-	+	-	34
YDR178W	+	+	+	+	-	+	+	+	+	+	+	+	-	-	-	+	+	+	-	-	-	-	98
YDR179C	-	-	-	-	-	-	-	-	-	-	-	-	-	-	-	-	-	-	-	-	-	-	7
YDR179W-A	-	-	-	+	-	-	-	-	-	-	-	-	-	-	-	-	-	-	-	-	-	-	25
YDR180W	-	-	-	-	-	-	-	-	-	-	-	-	-	-	-	-	-	-	-	-	-	-	7
YDR181C	-	-	-	-	-	-	-	-	-	-	-	-	-	-	-	-	-	-	-	-	-	-	7
YDR182W	-	-	-	-	-	-	-	-	-	-	-	-	-	-	-	-	-	-	+	-	-	-	22
YDR183W	-	-	-	-	-	-	-	-	-	-	-	-	-	-	-	-	-	-	-	+	-	-	25
YDR184C	-	-	-	-	-	-	-	-	-	-	-	-	-	-	-	-	-	+	-	-	-	-	42
YDR185C	-	-	-	-	-	+	-	-	-	-	-	-	-	-	-	-	-	-	-	-	-	-	64
YDR186C	-	-	-	-	-	-	-	-	-	-	-	-	-	-	-	-	-	-	-	-	-	-	7
YDR187C	-	-	-	+	-	-	-	-	-	-	-	-	-	-	-	-	-	-	-	-	-	-	25
YDR188W	-	-	-	-	-	-	-	-	-	-	-	-	-	-	+	-	-	-	-	+	+	-	22
YDR189W	-	-	-	-	-	-	-	-	-	-	-	-	-	-	-	-	-	-	-	-	-	-	7
YDR190C	-	-	-	-	-	-	-	-	-	-	-	+	-	-	+	-	-	-	-	+	+	-	64
YDR191W	-	-	-	-	-	-	-	-	-	-	-	-	-	-	-	-	-	-	-	-	-	-	7
YDR192C	-	-	-	+	-	-	-	-	-	-	-	-	-	-	-	-	-	-	-	+	-	-	58
YDR193W	-	-	-	-	-	-	-	-	-	-	-	-	-	-	-	-	-	-	-	-	-	-	7
YDR194C	-	+	+	-	+	+	+	+	-	+	+	+	-	+	+	-	-	+	+	+	+	-	98
YDR195W	-	-	-	-	-	-	+	+	-	+	-	-	-	-	-	-	-	-	-	-	-	-	92
YDR196C	-	-	-	+	-	-	-	-	-	-	-	-	-	+	-	-	-	-	-	+	-	-	68
YDR197W	+	-	-	-	+	+	+	+	-	-	+	-	-	-	-	-	-	+	-	-	-	-	98
YDR198C	-	-	-	-	-	-	-	-	-	-	-	-	-	-	+	-	-	-	-	-	-	-	7
YDR199W	-	-	-	-	-	-	-	-	-	-	-	-	-	-	-	-	-	-	-	-	-	-	7
YDR200C	-	-	-	-	-	-	-	-	-	-	-	-	-	-	-	-	-	-	-	-	-	-	7
YDR201W	-	-	-	-	-	-	-	-	-	-	-	-	-	-	+	-	-	+	-	-	-	-	42
YDR202C	-	-	-	-	-	-	+	-	-	-	-	-	-	-	+	-	-	-	-	-	-	-	50
YDR203W	-	-	-	-	-	-	-	-	-	-	-	-	-	-	-	-	-	-	-	-	-	-	7
YDR204W	+	+	+	+	-	+	+	+	-	+	-	-	-	-	-	+	-	-	+	-	-	-	98
YDR205W	-	-	-	-	-	-	-	-	-	-	-	-	-	-	-	-	-	-	-	-	-	-	7
YDR206W	-	-	-	-	-	-	-	-	-	-	-	-	-	-	-	-	-	-	-	-	-	-	7
YDR207C	-	-	-	-	-	-	-	-	-	-	-	-	-	-	-	-	-	-	-	-	-	-	7
YDR208W	-	-	-	-	-	-	-	-	-	-	-	-	-	-	-	-	-	-	-	-	-	-	7
YDR209C	-	-	-	-	-	-	-	-	-	-	-	-	-	-	-	-	-	-	-	-	-	-	7
YDR210C-C	-	-	-	-	-	-	-	-	-	-	-	-	-	-	-	-	-	-	-	-	-	-	7
YDR210C-D	-	-	-	-	-	-	-	-	-	-	-	-	-	-	-	-	-	-	-	-	-	-	7
YDR210W	-	-	-	-	-	-	-	-	-	-	-	-	-	-	-	+	-	-	-	-	-	-	12
YDR210W-A	-	-	-	-	-	-	-	-	-	-	-	-	-	-	-	-	-	-	-	-	-	-	7
YDR210W-B	-	-	-	-	-	-	-	-	-	-	-	-	-	-	-	-	-	-	-	-	-	-	7
YDR211W	-	-	-	-	-	-	-	-	-	-	-	-	-	-	+	-	-	-	-	+	+	-	22
YDR212W	-	-	-	-	-	-	-	-	-	-	-	-	-	-	+	-	-	-	-	+	+	-	22
YDR213W	-	-	-	-	-	-	-	-	-	-	-	-	-	-	-	-	-	-	-	-	-	-	7
YDR214W	-	-	-	-	-	-	-	-	-	-	-	-	-	-	+	+	-	-	-	-	-	-	12
YDR215C	-	-	-	-	-	-	-	-	-	-	-	-	-	-	+	-	-	-	-	-	-	-	7
YDR216W	-	-	-	-	-	-	-	-	-	-	-	-	-	-	+	+	+	-	-	-	-	-	23
YDR217C	-	-	-	-	-	-	-	-	-	-	-	-	-	-	+	-	-	-	-	-	-	-	7
YDR218C	-	-	-	-	-	-	-	-	-	-	-	-	-	-	-	+	-	-	-	+	+	-	22
YDR219C	-	-	-	-	-	+	-	-	-	-	-	-	-	-	-	-	-	-	-	-	-	-	64
YDR220C	-	-	+	+	-	-	-	-	-	-	-	-	-	-	-	-	-	-	-	-	-	-	44
YDR221W	-	-	-	-	-	-	-	-	-	-	-	-	-	-	-	-	-	-	-	-	-	-	7
YDR222W	-	-	-	-	-	-	-	-	-	-	-	-	-	-	-	+	-	-	-	-	-	-	12
YDR223W	-	-	-	-	-	-	-	-	-	-	-	-	-	-	+	+	-	-	-	-	-	-	12
YDR224C	-	-	-	-	-	-	-	-	+	+	-	-	-	-	+	-	-	-	-	-	-	-	82
YDR225W	-	-	+	-	-	-	-	+	-	+	-	-	-	-	+	-	-	-	-	-	-	-	92
YDR226W	-	-	-	-	+	-	+	-	-	-	-	+	+	+	+	-	-	-	-	+	-	-	97
YDR227W	-	-	-	-	-	-	-	-	-	-	-	-	-	-	-	-	-	-	-	-	-	-	7
YDR228C	-	-	-	-	-	-	-	-	-	-	-	-	-	-	-	-	-	-	-	-	-	-	7
YDR229W	-	-	-	-	-	-	-	-	-	-	-	-	-	-	-	-	-	-	-	-	-	-	7
YDR230W	-	+	-	+	-	-	+	-	-	-	-	-	-	-	-	-	-	-	-	-	-	-	89
YDR231C	-	-	-	-	-	+	+	+	-	+	+	-	-	-	-	+	+	+	-	-	-	-	97
YDR232W	+	+	+	+	+	+	-	-	-	+	+	-	-	+	-	-	-	+	-	+	+	+	98
YDR233C	-	-	-	+	-	-	-	-	-	-	+	-	-	-	-	-	-	-	-	-	-	-	75
YDR234W	-	+	-	+	-	+	-	-	-	+	+	+	-	-	-	-	-	-	-	+	-	-	98
YDR235W	-	-	-	-	-	-	-	-	-	-	-	-	-	+	-	-	-	-	-	-	-	-	39
YDR236C	-	-	-	+	-	-	-	-	-	-	-	-	-	+	-	-	-	-	-	-	-	-	68
YDR237W	+	-	+	+	-	-	+	+	-	+	+	-	+	+	+	-	-	+	-	+	-	-	98
YDR238C	-	-	-	-	-	-	-	-	-	-	-	-	-	-	+	-	-	-	-	-	-	-	7
YDR239C	-	-	-	-	-	-	-	-	-	-	-	-	-	-	+	-	-	-	-	-	-	-	7
YDR240C	-	-	-	-	-	-	-	-	-	-	-	-	+	-	-	+	-	-	-	-	-	-	78
YDR241W	-	-	+	-	-	-	-	-	-	-	-	-	-	-	-	+	-	-	-	-	-	-	48
YDR242W	-	-	-	-	-	-	-	-	-	-	-	-	-	+	-	-	-	-	-	+	-	-	52
YDR243C	-	-	-	-	-	-	-	-	-	-	-	-	-	-	+	-	-	-	-	+	+	-	22
YDR244W	-	-	-	-	-	-	-	-	-	-	-	-	-	-	-	-	-	-	-	-	-	-	7
YDR245W	-	-	-	+	-	-	-	-	-	-	-	-	-	-	-	-	-	-	+	-	-	-	25
YDR246W	-	-	-	-	-	-	-	-	-	-	-	-	-	-	-	+	-	-	-	-	-	-	12
YDR247W	-	-	-	-	-	-	-	-	-	-	-	-	-	-	-	-	-	-	-	-	+	-
YDR248C	-	-	-	-	-	-	-	-	-	-	-	-	-	-	+	-	-	-	-	-	-	-	34
YDR249C	-	-	-	-	-	-	-	-	-	-	-	-	-	-	-	-	-	-	-	-	-	-	7
YDR250C	-	-	-	-	-	-	-	-	-	-	-	-	-	-	-	-	-	-	-	-	-	-	7
YDR251W	-	-	-	-	-	-	-	-	-	-	-	-	-	-	-	-	-	-	-	-	-	-	7
YDR252W	-	-	-	-	-	-	-	-	-	-	-	-	-	-	-	-	-	-	-	-	-	-	7
YDR253C	-	-	-	-	-	-	-	-	-	-	-	-	-	-	-	-	-	-	-	-	-	-	7
YDR254W	-	-	-	-	-	-	-	-	-	-	-	-	-	-	+	-	-	-	-	-	-	-	7
YDR255C	-	-	-	-	-	-	-	-	-	-	-	-	-	-	-	+	+	-	-	+	-	-	27
YDR256C	-	-	-	-	-	-	-	-	-	-	-	-	-	-	-	+	-	-	+	-	-	-	22
YDR257C	-	-	-	-	-	-	-	-	-	-	-	-	-	-	-	-	-	-	-	-	-	-	7
YDR258C	+	+	+	+	-	+	-	-	+	+	+	+	-	-	-	-	+	+	-	+	-	-	98
YDR259C	-	-	-	-	-	-	-	-	-	-	-	-	-	-	-	-	-	-	-	-	-	-	7
YDR260C	-	-	-	+	-	-	-	-	-	-	-	-	-	-	-	-	-	-	-	-	-	-	25
YDR261C	-	-	-	-	-	-	-	-	-	-	-	-	-	-	-	+	-	-	-	-	-	-	12
YDR261W-A	-	-	-	-	-	-	-	-	-	-	-	-	-	-	-	-	-	-	-	-	-	-	7
YDR261W-B	-	-	-	-	-	-	-	-	-	-	-	-	-	-	-	-	-	-	-	-	-	-	7
YDR262W	-	-	-	+	-	-	-	-	-	-	-	-	-	-	-	+	+	-	-	-	-	-	46
YDR263C	-	+	+	-	+	-	-	-	-	-	-	-	-	-	-	-	-	-	-	-	+	-	80
YDR264C	-	-	-	-	-	-	-	-	-	-	-	-	-	-	-	-	-	-	+	+	-	-	25
YDR265W	-	-	-	-	-	-	-	-	-	-	-	-	-	-	-	-	-	-	-	-	-	-	7
YDR266C	-	-	-	-	-	-	-	-	-	-	-	-	-	-	+	-	-	-	-	-	-	-	34
YDR267C	-	-	-	-	-	-	-	-	-	-	-	-	-	-	-	-	-	-	-	-	+	-
YDR268W	+	-	+	+	-	+	+	+	-	-	+	+	-	+	+	-	-	+	-	+	-	+	98
YDR269C	-	-	-	+	-	-	+	-	-	-	-	-	-	-	-	-	-	-	-	-	-	-	78
YDR270W	-	-	-	-	-	-	+	+	-	-	-	-	-	+	+	-	-	+	-	-	-	-	97
YDR271C	-	-	-	-	-	-	+	-	-	-	-	-	-	-	+	-	-	-	-	-	-	-	50
YDR272W	-	-	-	-	-	-	-	-	-	-	-	-	-	+	+	-	+	-	-	-	-	-	39
YDR273W	-	-	-	-	-	-	-	-	-	-	-	-	-	-	-	+	-	-	-	-	-	-	12
YDR274C	-	-	-	+	-	-	-	-	-	-	-	-	-	-	-	-	-	-	-	-	-	-	25
YDR275W	-	-	-	-	-	-	-	-	-	-	-	-	-	-	-	-	-	-	-	-	-	-	7
YDR276C	-	-	-	-	-	-	-	+	-	-	-	-	-	-	-	-	-	-	-	-	-	-	49
YDR277C	-	-	-	-	-	-	-	-	-	-	-	-	-	-	-	-	+	-	-	-	-	-	18
YDR278C	-	-	-	-	-	-	-	-	-	-	-	-	-	-	-	-	-	-	-	-	-	-	7
YDR279W	-	-	-	-	-	-	-	-	-	-	-	-	-	-	+	-	-	-	-	-	-	-	7
YDR280W	-	-	-	-	-	-	-	-	-	-	-	-	-	+	-	-	-	-	-	-	-	-	39
YDR281C	-	-	-	-	-	-	-	-	-	-	-	-	-	-	-	-	-	+	-	-	-	-	42
YDR282C	-	+	+	-	-	-	-	-	-	-	-	-	-	-	-	+	-	-	-	+	-	-	83
YDR283C	-	-	-	-	-	-	-	-	-	-	-	-	-	+	-	-	-	-	-	-	+	-	38
YDR284C	-	-	-	-	-	-	-	-	-	-	-	-	-	-	-	-	-	-	+	-	-	-	22
YDR285W	-	-	-	-	-	-	-	-	-	+	-	-	-	-	-	-	-	-	-	+	+	-	61
YDR286C	-	+	-	+	-	-	-	-	-	-	-	-	-	-	-	-	-	+	-	-	-	-	79
YDR287W	-	-	-	-	-	-	-	-	-	-	-	-	-	-	+	-	-	-	-	+	-	-	25
YDR288W	-	-	-	-	-	-	-	-	-	-	-	-	-	-	-	-	-	-	-	-	-	-	7
YDR289C	-	-	-	-	-	-	-	-	-	-	-	-	-	-	+	-	-	-	-	-	-	-	7
YDR290W	+	-	-	-	-	-	-	-	-	-	-	-	-	-	-	-	-	-	-	-	-	-	41
YDR291W	-	-	-	-	-	-	-	-	-	-	-	-	-	-	-	-	-	-	-	+	-	-	25
YDR292C	-	-	-	-	-	-	-	-	-	-	-	-	-	+	-	-	-	-	-	+	+	-	52
YDR293C	-	-	-	-	-	-	-	+	-	-	-	-	-	+	+	-	-	-	-	-	-	-	81
YDR294C	-	-	-	-	-	-	-	-	-	-	-	-	-	+	-	-	-	-	+	+	-	-	95
YDR295C	-	-	-	-	-	-	-	-	-	-	-	-	-	-	-	-	-	-	-	-	-	-	7
YDR296W	-	-	+	+	-	+	+	+	-	+	+	-	-	+	+	-	-	+	-	-	-	-	97
YDR297W	-	-	-	-	-	-	-	-	-	-	-	-	-	-	-	+	-	-	-	-	-	-	12
YDR298C	+	+	+	+	+	+	+	+	+	+	+	+	+	+	+	-	+	+	-	+	-	+	98
YDR299W	-	-	-	-	-	-	-	-	-	-	-	-	-	-	+	-	-	+	-	-	-	-	42
YDR300C	-	-	-	-	-	-	-	-	-	-	-	-	-	+	+	-	-	-	-	+	-	-	52
YDR301W	-	-	-	-	-	-	-	-	-	-	+	-	-	-	+	-	-	-	-	-	-	-	51
YDR302W	-	-	-	-	-	-	-	-	-	-	-	-	-	-	-	-	-	-	-	-	-	-	7
YDR303C	-	-	-	-	-	-	-	-	-	-	-	-	-	-	+	-	-	-	-	-	-	-	7
YDR304C	-	-	-	-	-	-	-	-	-	-	-	+	-	-	-	-	-	-	-	-	+	-
YDR305C	-	-	-	+	-	+	-	-	-	-	-	-	-	-	-	-	-	-	-	+	-	-	82
YDR306C	-	-	-	-	-	-	-	-	-	-	-	-	-	-	+	+	-	-	-	-	-	-	12
YDR307W	-	-	-	-	-	-	-	-	-	-	-	-	-	-	-	-	-	-	-	-	-	-	7
YDR308C	-	-	-	-	-	-	-	-	-	-	-	-	-	-	+	-	-	-	-	-	-	-	7
YDR309C	-	-	-	-	-	-	-	-	-	-	-	-	-	-	+	+	-	-	-	-	-	-	34
YDR310C	-	-	-	-	-	-	-	-	-	+	-	-	-	-	-	-	-	-	-	-	-	-	49
YDR311W	-	-	-	-	-	-	-	-	-	-	-	-	-	-	+	-	-	-	-	-	-	-	7
YDR312W	-	-	-	-	-	-	-	-	-	-	-	-	-	-	-	-	-	-	-	-	-	-	7
YDR313C	-	-	-	-	-	-	-	-	-	-	-	-	-	-	+	+	+	-	-	-	-	-	23
YDR314C	-	-	-	-	-	-	-	-	-	-	-	-	-	-	-	-	-	-	-	-	-	-	7
YDR315C	-	-	-	-	-	-	-	-	-	-	-	-	-	-	+	-	-	-	-	-	-	-	7
YDR316W	-	+	+	+	-	+	-	+	-	-	-	-	-	-	-	-	-	+	-	-	-	-	91
YDR316W-A	-	-	-	-	-	-	-	-	-	-	-	-	-	-	-	-	-	-	-	-	-	-	7
YDR316W-B	-	-	-	-	-	-	-	-	-	-	-	-	-	-	-	-	-	-	-	-	-	-	7
YDR317W	-	-	-	-	-	-	-	-	-	-	-	-	-	-	-	-	-	-	-	-	-	-	7
YDR318W	-	-	-	-	-	-	-	-	-	-	-	-	-	-	+	-	-	+	-	-	-	-	42
YDR319C	-	-	-	-	-	-	-	-	-	-	-	-	-	-	+	-	-	-	-	-	-	-	34
YDR320C	-	-	-	-	-	-	-	-	-	-	-	-	-	+	-	-	-	-	-	-	-	-	39
YDR320C-A	-	-	-	-	-	-	-	-	-	-	-	-	-	-	-	-	-	-	-	-	-	-	7
YDR321W	-	-	-	-	-	-	-	-	-	-	-	-	-	-	-	-	-	-	-	-	-	-	7
YDR322C-A	-	-	-	-	-	+	-	-	+	+	+	+	-	-	-	-	-	-	-	-	-	-	89
YDR322W	+	+	+	+	-	+	+	+	-	+	+	+	-	+	+	-	-	+	-	-	-	-	98
YDR323C	-	-	-	-	-	-	+	+	-	-	-	-	-	-	-	-	-	-	-	-	-	-	62
YDR324C	-	-	-	-	-	-	-	-	-	-	-	-	-	-	+	-	-	-	-	-	-	-	7
YDR325W	-	-	-	-	-	-	-	-	-	-	-	-	-	-	-	-	-	-	-	-	-	-	7
YDR326C	-	-	-	-	-	-	-	-	-	-	-	-	-	-	+	-	-	-	-	-	-	-	7
YDR327W	+	-	-	-	-	-	-	-	-	-	-	-	-	-	-	-	-	-	-	-	-	-	41
YDR328C	-	-	-	-	-	-	-	-	-	-	-	-	-	-	+	-	-	-	-	-	-	-	7
YDR329C	-	-	+	+	-	-	-	-	-	-	-	-	-	-	-	-	+	-	+	-	-	-	84
YDR330W	-	-	-	-	-	-	-	-	-	-	-	-	-	-	-	+	-	-	-	-	-	-	12
YDR331W	-	-	-	-	-	-	-	-	-	-	-	-	-	-	-	-	-	-	+	-	-	-	22
YDR332W	+	-	+	+	-	+	+	+	-	-	-	-	-	-	-	-	-	-	-	+	-	-	98
YDR333C	-	-	+	-	-	-	-	-	-	-	-	-	-	-	+	-	-	-	-	-	-	-	65
YDR334W	-	-	-	-	-	-	-	-	-	-	-	-	-	-	-	-	-	+	-	-	+	-	42
YDR335W	-	-	-	-	-	-	-	+	-	-	-	-	-	-	-	-	-	-	-	-	-	-	49
YDR336W	-	-	-	+	-	-	-	+	-	-	-	-	-	+	-	-	-	-	-	+	-	-	92
YDR337W	+	-	+	+	-	+	+	+	-	+	+	-	+	+	+	-	-	+	-	+	-	+	98
YDR338C	-	-	+	-	-	-	-	-	-	-	-	-	-	+	-	+	-	-	-	-	-	-	79
YDR339C	-	-	+	-	-	-	-	-	-	-	-	-	-	-	+	-	-	-	-	-	-	-	65
YDR340W	-	-	-	-	-	-	-	-	-	-	-	-	-	-	-	-	-	-	-	-	-	-	7
YDR341C	-	-	-	-	-	-	-	-	-	-	+	-	-	+	+	-	-	-	-	+	-	-	91
YDR342C	-	-	-	-	-	-	-	-	-	+	+	-	-	-	+	-	+	-	+	+	-	-	81
YDR343C	-	-	-	-	-	-	-	-	-	+	+	-	-	-	+	-	+	-	+	+	-	-	81
YDR344C	-	-	+	-	-	-	-	-	-	-	-	-	-	-	+	-	-	-	-	-	-	-	65
YDR345C	-	-	-	-	-	-	-	-	-	+	-	-	-	-	-	+	-	-	+	+	-	-	65
YDR346C	-	-	-	-	-	-	-	-	-	-	-	-	-	-	-	-	-	-	-	-	-	-	7
YDR347W	-	+	+	+	-	+	+	+	+	+	+	+	-	+	+	-	-	+	-	-	-	-	98
YDR348C	-	-	-	-	-	-	-	-	-	-	-	-	-	-	-	-	-	-	-	-	-	-	7
YDR349C	-	-	-	-	-	-	-	-	-	-	-	-	-	-	-	-	-	-	-	-	-	-	7
YDR350C	-	+	+	+	-	-	+	+	-	-	-	-	-	-	+	-	-	-	-	-	-	-	93
YDR351W	-	-	-	-	-	-	-	-	-	-	-	-	-	-	+	-	-	-	-	-	-	-	34
YDR352W	-	-	-	+	-	-	-	-	-	-	-	-	-	-	-	+	-	-	-	-	-	-	38
YDR353W	-	-	-	-	-	-	-	-	-	-	-	-	-	+	+	-	-	-	-	+	-	-	52
YDR354W	-	-	-	-	-	-	-	-	-	-	-	-	+	-	+	+	-	-	-	-	-	-	78
YDR355C	-	-	-	-	-	-	-	-	-	-	-	-	-	-	-	-	-	-	-	-	-	-	7
YDR356W	-	-	-	-	-	-	-	-	-	-	-	-	-	-	+	-	-	-	-	+	+	-	22
YDR357C	-	-	-	-	-	-	-	-	-	-	-	-	-	-	-	-	-	-	-	-	-	-	7
YDR358W	-	-	-	-	-	-	-	-	-	-	-	-	-	-	-	-	-	-	-	-	-	-	7
YDR359C	-	-	-	-	-	-	-	-	-	-	-	-	-	-	+	-	-	-	-	-	-	-	7
YDR360W	+	-	-	+	-	-	-	-	-	-	-	-	-	-	-	-	-	-	-	-	-	-	67
YDR361C	-	-	-	-	-	-	-	-	-	-	-	-	-	-	-	-	-	-	-	-	-	-	7
YDR362C	-	-	-	+	-	-	-	-	-	-	-	-	-	-	-	-	-	-	-	-	-	-	25
YDR363W	-	-	-	-	-	-	-	-	-	-	-	-	-	-	-	-	-	-	-	-	-	-	7
YDR363W-A	-	-	-	-	-	-	-	-	-	-	-	-	-	-	-	-	-	-	-	-	-	-	7
YDR364C	+	-	-	-	-	-	-	-	-	-	-	-	-	-	-	-	-	-	-	-	-	-	41
YDR365C	-	-	-	-	-	-	-	-	-	-	-	-	-	-	+	-	-	+	-	-	-	-	42
YDR365W-A	-	-	-	-	-	-	-	-	-	-	-	-	-	-	-	-	-	-	-	-	-	-	7
YDR365W-B	-	-	-	-	-	-	-	-	-	-	-	-	-	-	-	-	-	-	-	-	-	-	7
YDR366C	-	-	+	-	-	-	-	-	-	-	-	-	-	-	-	-	-	-	-	-	-	-	33
YDR367W	-	-	-	-	-	-	-	-	-	-	-	-	-	-	-	-	-	-	-	-	-	-	7
YDR368W	+	-	-	+	-	-	-	-	-	-	-	-	-	-	-	-	-	-	-	-	-	-	67
YDR369C	-	-	-	-	-	-	-	-	-	-	-	-	-	-	+	-	-	-	-	-	-	-	7
YDR370C	-	-	-	-	-	-	-	-	-	-	-	-	-	-	-	-	-	-	-	-	-	-	7
YDR371W	-	-	-	+	-	-	-	-	-	-	-	-	-	-	-	-	-	-	-	-	-	-	25
YDR372C	-	-	-	+	-	-	-	-	-	-	-	-	-	-	+	-	-	-	-	-	-	-	25
YDR373W	-	-	-	-	-	-	-	-	-	-	-	-	-	-	+	-	-	-	-	-	-	-	34
YDR374C	-	-	-	-	-	-	-	-	-	-	-	-	-	-	-	+	-	-	-	-	-	-	12
YDR375C	-	-	-	-	-	+	+	+	-	-	+	-	-	-	-	-	-	+	-	+	+	-	98
YDR376W	-	-	+	+	+	+	-	-	-	+	+	+	-	+	-	-	-	-	-	+	-	-	98
YDR377W	+	+	+	+	+	+	+	+	+	+	+	-	-	-	-	+	+	+	-	-	-	-	98
YDR378C	-	-	-	-	-	-	-	-	-	-	-	-	-	-	+	-	-	-	-	-	-	-	7
YDR379C-A	-	-	-	+	-	+	-	-	-	-	-	-	-	-	-	-	-	-	-	-	-	-	71
YDR379W	-	-	-	-	-	-	-	-	-	-	-	-	-	-	-	-	-	-	-	-	-	-	7
YDR380W	-	-	-	+	-	-	-	-	-	-	-	-	-	-	-	+	-	-	-	-	-	-	38
YDR381C-A	-	-	-	-	-	-	-	-	-	-	-	-	-	-	-	-	-	-	-	-	-	-	7
YDR381W	-	-	-	-	-	-	-	-	-	-	-	-	-	-	+	-	-	-	-	-	-	-	7
YDR382W	-	-	-	-	-	-	-	-	-	-	-	-	-	-	+	-	-	-	-	-	-	-	7
YDR383C	-	-	-	-	-	-	-	-	-	-	-	-	-	-	-	-	-	-	-	-	-	-	7
YDR384C	-	-	-	-	-	-	-	-	-	-	+	-	-	+	-	+	-	-	-	-	-	-	86
YDR385W	-	-	-	-	-	-	-	-	-	-	-	-	-	-	+	-	-	-	-	+	+	-	22
YDR386W	-	-	-	-	-	-	-	-	-	-	-	-	-	-	+	-	-	-	-	-	-	-	7
YDR387C	-	-	-	-	-	-	-	-	-	-	-	-	-	-	-	-	-	-	-	+	-	-	25
YDR388W	-	-	+	+	-	-	+	+	-	-	-	-	-	-	+	-	-	-	-	-	-	-	87
YDR389W	-	-	-	-	-	-	-	-	-	-	-	-	-	-	-	-	-	-	-	-	-	-	7
YDR390C	-	-	-	-	-	-	-	-	-	-	-	-	-	-	-	-	-	-	-	-	+	-
YDR391C	-	-	-	-	+	-	-	-	-	-	-	-	-	-	-	-	-	-	-	-	-	-	62
YDR392W	-	-	-	-	-	-	-	-	-	-	-	-	-	-	-	-	-	+	-	-	-	-	42
YDR393W	-	+	-	-	-	-	-	+	-	+	-	-	-	-	-	-	-	-	-	+	-	-	97
YDR394W	-	-	-	-	-	-	-	-	-	-	-	-	+	-	+	-	-	-	-	+	+	-	83
YDR395W	-	-	-	-	-	-	-	-	-	-	-	-	-	-	+	-	-	-	-	+	-	-	25
YDR396W	-	-	-	-	-	-	-	-	-	-	-	-	-	-	-	-	-	-	-	-	-	-	7
YDR397C	-	-	-	-	-	-	-	-	-	-	-	-	-	-	-	-	-	+	-	-	+	-	42
YDR398W	-	-	-	-	-	-	-	-	-	-	-	-	-	-	+	-	-	-	-	-	-	-	7
YDR399W	-	-	-	-	-	-	-	-	-	-	-	-	-	-	-	+	-	-	-	-	-	-	12
YDR400W	-	-	-	-	-	-	-	-	-	-	-	-	-	-	-	-	-	-	-	-	-	-	7
YDR401W	-	-	-	+	-	-	-	-	-	-	-	-	-	-	-	-	-	-	-	-	-	-	25
YDR402C	-	-	-	-	-	-	-	-	-	-	-	-	-	-	+	-	-	-	-	-	-	-	7
YDR403W	-	-	-	-	-	-	-	-	-	-	-	-	-	-	-	-	-	-	-	-	-	-	7
YDR404C	-	-	-	-	-	-	-	-	-	-	-	-	-	+	-	-	-	-	-	-	-	-	39
YDR405W	+	+	-	-	-	+	+	+	+	-	+	-	+	-	+	+	-	+	-	-	-	+	98
YDR406W	-	-	-	-	-	-	-	-	-	+	-	-	-	-	-	-	-	-	-	+	+	-	61
YDR407C	-	+	-	-	-	-	-	-	-	-	-	-	-	-	-	-	-	-	-	-	-	-	52
YDR408C	-	-	-	-	-	-	-	-	-	-	-	-	-	-	+	-	-	-	-	-	-	-	7
YDR409W	-	-	-	-	-	-	-	-	-	-	-	-	-	-	-	-	-	-	-	-	-	-	7
YDR410C	-	-	-	-	-	-	-	-	-	-	-	-	-	-	-	+	-	-	-	-	-	-	12
YDR411C	+	-	-	+	-	-	-	-	-	-	-	-	-	-	-	-	-	-	-	-	-	-	67
YDR412W	-	-	+	-	-	-	-	-	-	-	-	-	-	-	+	-	-	-	-	-	-	-	33
YDR413C	-	-	+	+	-	-	-	-	-	-	-	-	-	-	-	-	-	-	-	-	-	-	44
YDR414C	-	-	-	-	-	-	-	-	-	-	-	-	-	-	-	-	-	-	-	-	-	-	7
YDR415C	-	-	-	-	-	-	-	-	-	-	-	-	-	-	-	-	-	-	-	-	-	-	7
YDR416W	-	-	-	-	-	-	-	-	-	-	-	-	-	-	-	-	-	-	-	-	-	-	7
YDR417C	-	-	-	-	-	-	-	-	-	-	-	-	-	-	-	-	-	-	-	-	-	-	7
YDR418W	-	-	-	-	-	-	-	-	-	-	-	-	-	+	-	-	-	-	-	-	-	-	39
YDR419W	-	-	-	-	-	-	-	-	-	-	-	-	-	-	-	-	-	-	-	-	-	-	7
YDR420W	-	-	-	-	-	-	-	-	-	-	-	-	-	-	-	-	-	-	-	-	-	-	7
YDR421W	-	-	-	-	-	-	-	-	-	-	-	-	-	-	-	+	-	-	-	-	-	-	12
YDR422C	-	-	-	-	-	-	-	-	-	-	-	-	-	-	+	-	-	-	-	-	-	-	7
YDR423C	-	-	-	-	-	-	-	-	-	-	-	-	-	-	-	-	-	-	-	-	-	-	7
YDR424C	-	-	-	-	-	-	-	-	-	-	-	-	-	-	+	-	-	-	-	-	-	-	7
YDR425W	-	-	-	-	-	-	-	-	-	-	-	-	-	-	+	-	-	-	-	-	-	-	7
YDR426C	-	-	+	-	-	-	-	-	-	-	-	-	-	-	+	-	-	-	-	-	-	-	33
YDR427W	-	-	-	-	-	-	-	-	-	-	-	-	+	-	+	-	-	-	-	-	-	-	78
YDR428C	-	-	-	-	-	-	-	-	-	-	-	-	-	+	-	-	-	-	-	-	-	-	39
YDR429C	-	-	-	-	-	-	-	-	-	-	-	-	-	-	+	-	-	-	-	-	-	-	7
YDR430C	-	+	+	-	+	+	-	-	-	+	+	+	-	-	+	-	-	+	-	-	-	-	95
YDR431W	+	-	+	+	-	-	-	-	-	-	-	-	-	-	-	-	-	-	-	-	-	-	78
YDR432W	-	-	-	-	-	-	-	-	-	-	-	-	-	-	+	-	-	-	-	-	-	-	7
YDR433W	-	-	-	-	-	-	-	-	-	-	-	-	-	-	-	-	-	-	-	-	-	-	7
YDR434W	-	-	-	-	-	-	-	-	-	-	-	-	-	-	-	-	-	-	+	-	-	-	22
YDR435C	-	-	-	-	-	-	-	-	-	-	-	-	-	-	-	+	-	-	-	-	-	-	12
YDR436W	-	-	-	-	-	-	-	-	-	-	-	-	-	-	-	+	-	-	-	-	+	-	8
YDR437W	-	-	-	+	-	-	-	-	-	-	-	-	-	-	+	-	-	-	-	-	-	-	25
YDR438W	-	-	-	-	-	-	-	-	-	-	-	-	-	-	-	-	-	-	-	-	-	-	7
YDR439W	-	-	-	-	-	-	-	-	-	-	-	-	-	-	+	-	-	-	-	-	-	-	7
YDR440W	-	-	-	-	-	-	-	-	-	-	-	-	-	-	-	-	-	+	-	-	-	-	42
YDR441C	-	-	-	-	-	-	-	-	-	-	-	-	-	+	-	-	-	-	-	-	-	-	39
YDR442W	-	-	-	-	-	-	-	-	-	-	-	-	-	-	-	-	-	-	-	-	-	-	7
YDR443C	-	-	-	-	-	-	-	-	-	-	-	-	-	-	+	-	-	-	-	-	-	-	7
YDR444W	-	-	-	-	-	-	-	-	-	-	-	-	-	-	-	-	-	-	-	-	-	-	7
YDR445C	-	-	-	+	-	-	-	-	-	-	-	-	-	-	+	-	-	-	-	-	-	-	61
YDR446W	-	-	-	-	-	-	-	-	-	-	-	-	-	-	-	-	-	-	-	-	-	-	7
YDR447C	-	-	-	-	-	-	-	-	-	-	-	-	-	-	-	-	-	-	-	-	-	-	7
YDR448W	-	-	-	-	-	-	+	-	-	-	-	-	-	-	+	-	-	-	-	-	-	-	50
YDR449C	-	-	-	-	-	-	-	-	-	-	-	-	-	-	+	+	-	+	-	-	-	-	48
YDR450W	-	-	-	-	-	-	-	-	-	+	+	-	-	+	+	-	-	-	-	+	-	-	96
YDR451C	-	-	-	-	-	-	-	-	-	-	-	-	-	-	-	-	-	-	-	-	-	-	7
YDR452W	-	-	-	-	-	-	-	-	-	-	-	-	-	-	-	-	-	-	+	-	-	-	22
YDR453C	-	-	-	-	-	-	-	-	-	-	-	-	-	-	+	-	-	-	-	+	-	-	25
YDR454C	-	-	-	-	-	-	-	-	-	-	-	-	-	+	-	+	-	-	-	+	-	-	52
YDR455C	-	-	-	-	-	-	-	-	-	-	-	-	-	+	-	-	-	-	-	-	-	-	39
YDR456W	-	-	-	-	-	-	-	+	-	-	-	-	-	-	-	-	-	-	+	-	-	+	89
YDR457W	-	-	-	-	-	-	-	-	-	-	-	-	-	-	-	-	-	-	-	-	+	-
YDR458C	-	-	-	-	-	-	-	-	-	-	-	-	-	-	-	-	-	-	-	-	-	-	7
YDR459C	-	+	+	-	-	-	-	-	-	-	-	-	-	-	-	-	-	-	-	-	+	-	60
YDR460W	-	-	-	-	-	-	-	-	-	-	-	-	-	-	+	-	-	-	-	-	-	-	34
YDR461W	-	-	-	-	-	-	-	-	-	-	-	-	-	-	-	-	-	-	-	-	-	-	7
YDR462W	+	-	+	+	-	+	+	+	+	+	+	-	-	+	+	-	-	+	-	-	-	-	98
YDR463W	-	-	-	-	-	-	-	-	-	-	-	-	-	-	-	-	-	+	-	-	-	-	42
YDR464W	-	-	-	-	-	-	-	-	-	-	-	-	-	-	-	-	-	-	-	-	-	-	7
YDR465C	-	-	-	-	-	-	-	-	-	-	-	-	-	-	+	-	-	-	-	-	-	-	7
YDR466W	-	-	-	-	-	-	-	-	-	-	-	-	-	-	-	-	-	-	-	+	+	-	22
YDR467C	-	-	-	-	-	-	-	-	-	-	-	-	-	-	-	-	-	-	-	-	-	-	7
YDR468C	-	-	-	-	-	-	-	-	-	-	-	-	-	-	-	-	-	-	-	-	-	-	7
YDR469W	-	-	-	-	-	-	-	-	-	-	-	-	-	-	+	-	-	-	-	-	-	-	7
YDR470C	-	-	-	-	-	-	-	-	-	-	+	-	-	-	+	+	-	-	-	-	-	-	55
YDR471W	-	+	-	-	-	-	-	-	-	+	-	-	-	-	+	-	-	-	-	-	-	-	82
YDR472W	-	-	-	-	-	-	-	-	-	-	-	-	-	-	-	-	-	-	-	-	-	-	7
YDR473C	-	-	-	-	-	-	-	-	-	-	-	-	-	-	+	-	-	-	-	-	-	-	7
YDR474C	-	-	-	-	-	+	-	-	-	-	-	-	-	-	-	-	-	-	-	-	-	-	64
YDR475C	-	-	-	-	-	-	-	-	-	-	-	-	-	-	-	-	-	-	-	-	-	-	7
YDR476C	-	-	-	-	-	-	-	-	-	-	-	-	-	-	+	-	-	-	-	-	-	-	34
YDR477W	-	-	-	-	-	-	+	+	-	-	+	-	-	-	+	-	-	-	-	-	+	-	92
YDR478W	-	-	-	-	-	-	-	-	-	-	-	-	-	-	-	-	-	+	-	-	-	-	42
YDR479C	-	-	-	-	-	-	-	-	-	-	-	-	-	-	-	-	-	-	-	-	-	-	7
YDR480W	-	-	-	-	-	-	-	-	-	-	-	-	-	-	+	-	-	-	-	-	-	-	7
YDR481C	-	-	-	+	-	-	-	-	-	-	-	-	-	-	-	+	-	-	+	-	-	-	38
YDR482C	-	-	+	+	-	-	-	-	-	-	-	-	-	-	-	-	-	-	-	-	-	-	44
YDR483W	-	-	-	+	-	-	-	-	-	-	-	-	-	-	-	-	-	-	+	-	-	-	25
YDR484W	-	-	-	-	-	-	-	+	-	-	-	-	-	-	-	-	-	+	-	-	-	-	81
YDR485C	-	-	-	-	-	-	-	-	-	-	-	-	-	-	-	-	-	-	-	-	-	-	7
YDR486C	-	-	+	-	-	-	-	-	-	-	-	-	-	-	-	-	-	-	-	-	-	-	33
YDR487C	-	-	-	-	-	-	-	-	-	-	-	-	-	-	+	-	-	-	-	-	-	-	7
YDR488C	-	-	-	-	-	-	-	-	-	-	-	-	-	-	+	-	-	-	-	-	-	-	7
YDR489W	-	-	-	-	-	-	-	-	-	-	-	-	-	-	-	-	-	-	-	-	-	-	7
YDR490C	-	-	-	-	-	-	-	-	-	-	-	-	-	-	-	+	-	-	-	-	+	-	8
YDR491C	-	-	-	-	-	-	-	-	-	-	-	-	-	-	-	-	-	-	-	-	-	-	7
YDR492W	-	-	-	-	-	-	-	-	-	-	-	-	-	-	-	-	-	-	-	-	-	-	7
YDR493W	+	-	+	-	+	+	-	+	-	-	+	-	-	-	-	-	-	+	-	-	-	-	98
YDR494W	+	-	-	+	-	-	-	+	-	+	-	-	-	-	-	-	-	+	-	-	-	-	98
YDR495C	-	-	-	-	-	-	-	+	-	+	-	-	-	-	-	-	-	-	-	-	-	-	87
YDR496C	-	-	-	-	-	-	-	-	-	-	-	-	-	-	+	-	-	+	-	-	-	-	42
YDR497C	-	-	-	-	-	-	-	-	-	-	-	-	-	-	-	-	-	-	+	+	-	-	25
YDR498C	-	-	-	-	-	-	-	-	-	-	-	-	-	-	-	-	-	-	-	-	-	-	7
YDR499W	-	-	-	+	-	-	-	-	-	-	-	-	-	-	+	-	-	-	-	-	-	-	25
YDR500C	-	-	+	+	-	-	-	-	-	-	-	-	-	-	-	-	-	-	-	-	-	-	44
YDR501W	-	-	-	-	-	-	-	-	-	-	-	-	-	-	-	-	-	-	-	-	-	-	7
YDR502C	-	-	-	-	-	-	-	-	-	-	-	+	-	+	+	+	-	-	-	-	-	-	83
YDR503C	-	-	-	-	-	-	-	-	-	-	-	-	-	-	-	-	-	-	+	-	-	-	22
YDR504C	-	-	-	+	-	-	-	-	-	-	-	-	-	-	+	-	-	-	-	-	-	-	25
YDR505C	-	-	-	-	-	-	-	-	-	-	+	-	-	-	+	-	+	+	-	-	+	-	89
YDR506C	-	-	-	-	-	-	-	-	-	-	-	-	-	-	-	-	-	-	-	-	-	-	7
YDR507C	-	-	-	-	-	-	+	+	-	-	-	-	-	-	+	-	-	-	-	-	+	-	61
YDR508C	-	-	-	-	-	-	-	-	-	-	+	-	-	-	-	-	-	-	+	-	-	-	67
YDR509W	-	-	+	+	-	-	-	-	-	-	-	-	-	-	-	-	-	-	-	-	-	-	44
YDR510W	-	-	-	-	-	-	-	-	-	-	-	-	-	+	+	-	-	-	-	-	-	-	39
YDR511W	+	-	+	+	-	+	-	+	-	+	-	-	-	-	-	-	-	+	-	+	-	-	98
YDR512C	+	-	-	-	-	-	+	+	-	-	-	-	-	-	-	+	-	-	-	-	-	-	88
YDR513W	-	-	-	-	-	-	-	-	-	+	+	-	-	-	-	+	+	-	-	+	-	-	80
YDR514C	-	-	+	+	-	+	-	-	-	-	-	-	-	-	+	-	-	-	-	-	-	-	73
YDR515W	-	-	-	-	-	-	-	-	-	-	-	-	-	-	-	-	-	-	-	-	-	-	7
YDR516C	-	-	-	-	-	-	-	-	-	-	-	-	-	-	+	-	+	-	-	-	-	-	18
YDR517W	-	-	+	-	-	-	-	-	-	-	-	-	-	-	+	-	-	-	-	-	-	-	33
YDR518W	-	-	-	-	-	-	+	+	-	-	-	+	-	-	-	-	-	-	-	+	-	-	93
YDR519W	-	-	-	-	-	-	-	+	-	-	-	+	-	-	-	-	-	-	-	-	-	-	91
YDR520C	-	-	-	-	-	-	-	-	-	-	-	-	-	-	-	-	-	-	-	-	-	-	7
YDR521W	-	-	-	-	-	-	-	-	-	-	-	-	-	-	-	-	-	-	-	-	-	-	7
YDR522C	-	-	-	-	-	-	-	+	-	-	-	-	-	-	+	-	-	-	-	-	-	-	49
YDR523C	-	-	-	-	-	-	-	-	-	-	-	-	-	-	+	-	-	-	-	+	+	-	22
YDR524C	-	-	-	-	-	-	-	-	-	-	-	-	-	-	-	-	-	-	-	-	-	-	7
YDR524C-B	-	-	-	-	-	-	-	-	-	-	-	-	-	-	-	-	-	-	-	-	-	-	7
YDR524W-A	-	-	-	-	-	-	-	-	-	-	-	-	-	-	-	-	-	-	-	-	-	-	7
YDR525W	-	-	+	+	-	-	-	-	-	-	-	-	-	-	-	-	-	-	-	-	-	-	44
YDR525W-A	-	-	-	-	-	-	-	-	-	-	-	-	-	-	-	-	-	-	-	-	-	-	7
YDR526C	-	-	-	-	-	-	-	-	-	-	-	-	-	-	-	-	-	-	-	-	-	-	7
YDR527W	-	-	-	-	-	-	-	-	-	-	-	-	-	-	-	-	-	-	-	-	-	-	7
YDR528W	-	-	-	-	-	-	-	-	-	-	-	-	-	-	-	-	-	-	-	-	-	-	7
YDR529C	-	-	-	-	+	+	+	+	+	+	+	+	-	+	+	-	+	+	-	-	-	+	98
YDR530C	-	-	-	-	-	-	-	-	-	-	-	-	-	-	+	+	-	+	-	-	-	-	77
YDR531W	-	-	-	+	-	-	-	-	-	-	-	-	-	-	+	-	-	-	-	-	-	-	25
YDR532C	-	-	-	-	-	-	-	-	-	-	-	-	-	-	+	-	-	-	-	+	-	-	34
YDR533C	-	-	-	-	-	-	+	+	-	-	-	-	-	-	-	-	+	-	-	-	-	-	62
YDR534C	-	-	-	-	-	-	-	-	-	-	-	-	-	-	+	-	-	+	-	-	-	-	42
YDR535C	-	-	-	-	-	-	-	-	-	-	-	-	-	-	-	-	-	-	-	-	-	-	7
YDR536W	-	-	-	-	-	-	-	-	-	+	-	-	-	-	-	+	+	-	+	-	-	-	65
YDR537C	-	-	+	-	-	-	-	-	-	-	-	-	-	-	-	-	-	-	-	-	-	-	33
YDR538W	-	+	+	+	+	+	-	-	-	-	-	+	-	+	-	-	-	-	-	+	-	-	97
YDR539W	-	-	-	+	-	-	-	-	-	-	-	-	-	+	-	-	-	-	-	+	-	-	68
YDR540C	+	-	-	-	-	-	-	-	-	-	-	-	-	-	-	+	-	-	-	-	-	-	55
YDR541C	-	-	-	-	-	-	-	-	-	-	-	-	-	-	-	+	-	-	-	-	-	-	12
YDR542W	-	-	-	-	-	-	-	-	-	-	-	-	-	-	+	-	-	-	-	-	-	-	7
YDR543C	+	-	-	-	-	-	-	-	-	-	-	-	-	-	-	-	-	-	-	-	-	-	41
YDR544C	-	-	-	-	-	-	-	-	-	-	-	-	-	-	-	-	-	-	-	-	-	-	7
YDR545W	-	-	-	-	-	-	-	-	-	-	-	-	-	-	-	-	-	-	+	-	-	-	22
YEL001C	-	-	-	-	-	-	-	-	-	-	-	-	-	-	-	-	-	-	-	-	-	-	7
YEL002C	-	-	-	-	-	-	-	-	-	+	-	-	-	-	-	-	-	-	+	-	-	-	65
YEL003W	-	-	-	+	-	-	-	-	-	-	-	-	-	-	-	-	-	-	-	-	-	-	25
YEL004W	+	-	-	-	-	-	-	-	-	-	-	-	-	-	-	-	-	-	-	-	-	-	41
YEL005C	-	-	-	-	-	-	-	-	-	-	-	-	-	-	-	-	-	-	-	-	-	-	7
YEL006W	-	-	-	-	-	+	-	-	-	-	-	-	-	-	-	-	-	-	-	-	-	-	64
YEL007W	-	-	-	-	-	-	-	-	-	-	-	-	-	-	-	-	-	-	-	-	+	-
YEL008W	-	+	-	+	-	-	-	-	-	-	-	-	-	-	-	-	-	-	-	-	-	-	61
YEL009C	-	-	-	-	-	-	-	-	-	-	-	-	-	-	-	-	-	-	-	-	-	-	7
YEL009C-A	-	-	-	-	-	-	-	-	-	-	-	-	-	-	-	-	-	-	-	-	-	-	7
YEL010W	+	-	-	-	-	-	-	-	-	-	-	-	-	-	-	-	-	-	-	-	-	-	41
YEL011W	-	-	-	-	-	-	-	-	-	-	-	-	-	-	+	+	+	-	-	-	-	-	23
YEL012W	-	-	-	-	-	-	-	-	-	-	-	-	-	-	-	+	+	-	-	-	+	-	21
YEL013W	-	-	-	-	-	-	-	-	-	-	-	-	-	-	+	-	-	-	-	-	-	-	7
YEL014C	-	-	-	-	-	-	-	-	-	-	-	-	-	-	-	-	-	-	-	-	-	-	7
YEL015W	-	-	-	-	-	-	-	-	-	-	-	-	+	+	+	-	-	-	-	-	-	-	78
YEL016C	-	-	-	-	-	-	-	-	-	-	-	-	-	-	-	-	-	-	-	-	-	-	7
YEL017C-A	-	-	-	+	-	-	-	-	-	-	-	-	-	-	-	-	-	-	-	-	-	-	25
YEL017W	-	-	-	-	-	-	-	-	-	-	-	-	-	-	+	-	-	-	-	-	-	-	7
YEL018C-A	-	-	-	-	-	-	-	-	-	-	-	-	-	-	-	-	-	-	-	-	-	-	7
YEL018W	-	-	-	-	-	-	-	-	-	-	-	-	-	-	-	-	-	-	-	-	-	-	7
YEL019C	-	-	-	-	-	-	-	-	-	-	-	-	-	-	+	-	-	-	-	-	-	-	34
YEL020C	-	-	-	-	-	-	-	-	-	-	-	-	-	-	-	+	-	-	-	-	-	-	12
YEL020W-A	-	-	-	-	+	-	-	-	+	+	-	-	-	-	-	-	-	-	-	-	-	-	94
YEL021W	-	-	-	-	-	-	-	-	-	-	-	-	-	+	+	-	-	-	+	-	-	-	39
YEL022W	-	-	-	-	-	-	-	-	-	-	-	-	-	-	+	-	-	-	-	+	-	-	25
YEL023C	-	-	-	-	-	-	-	-	-	-	-	-	-	-	+	-	-	-	-	-	-	-	7
YEL024W	+	+	+	+	+	+	+	+	+	+	+	+	-	+	+	+	+	+	-	+	-	+	98
YEL025C	-	-	-	+	-	-	-	-	-	-	-	-	-	-	-	-	-	-	-	-	-	-	25
YEL026W	-	-	-	-	-	-	-	-	-	-	-	-	-	-	+	+	-	-	-	-	-	-	12
YEL027W	-	-	-	-	-	-	+	+	-	-	-	-	-	+	-	-	-	-	-	-	-	-	89
YEL028W	+	-	-	-	-	-	-	-	-	-	-	-	-	-	+	-	-	-	-	-	-	-	41
YEL029C	-	-	-	-	-	-	-	+	-	-	-	-	-	-	-	+	-	-	-	-	-	-	49
YEL030C-A	-	-	-	-	-	-	-	-	-	-	-	-	-	-	-	-	-	-	-	-	-	-	7
YEL030W	-	+	+	+	-	-	-	-	-	+	+	-	-	-	+	+	-	-	-	+	+	-	98
YEL031W	-	-	-	-	-	-	-	-	-	+	+	-	-	-	+	-	-	-	-	-	+	-	71
YEL032W	-	-	-	-	-	-	-	-	-	-	-	-	-	-	-	-	-	-	-	-	+	-
YEL033W	-	-	+	-	-	-	-	-	-	-	-	-	-	-	-	-	-	-	-	-	-	-	33
YEL034C-A	-	-	-	-	-	-	-	-	-	-	-	-	-	-	-	-	-	-	-	-	-	-	7
YEL034W	-	-	-	-	-	-	-	-	-	-	+	-	-	+	+	-	-	-	-	-	-	-	86
YEL035C	-	-	-	-	-	-	-	-	-	-	-	-	-	-	-	-	-	-	-	-	-	-	7
YEL036C	-	-	-	-	-	-	-	-	-	-	-	-	-	-	-	-	-	-	-	-	-	-	7
YEL037C	-	-	-	-	-	-	-	-	-	-	+	-	-	-	-	-	-	-	-	-	-	-	51
YEL038W	-	-	-	-	-	-	-	-	-	-	-	-	-	-	-	-	-	-	-	-	-	-	7
YEL039C	-	-	-	-	+	-	-	-	-	+	+	-	-	-	-	-	+	-	-	+	-	-	97
YEL040W	-	-	-	-	-	-	-	-	-	-	-	-	-	-	-	+	-	-	-	-	-	-	12
YEL041W	-	-	-	-	-	-	-	-	-	-	-	-	-	-	+	+	-	-	-	+	-	-	27
YEL042W	-	-	-	-	-	-	-	-	-	-	-	-	-	-	+	-	-	-	+	-	-	-	22
YEL043W	-	-	+	-	-	-	-	-	-	-	-	-	-	-	-	-	-	-	-	-	-	-	33
YEL044W	-	-	-	-	-	-	-	-	-	-	-	-	-	-	-	-	-	-	-	-	-	-	7
YEL045C	-	+	+	-	-	-	-	-	-	-	-	-	-	-	-	-	-	-	-	-	-	-	60
YEL046C	-	-	-	-	-	-	-	-	-	-	-	-	-	-	+	-	-	-	-	-	-	-	7
YEL047C	-	-	-	+	-	-	-	-	-	-	+	-	-	+	-	-	-	-	-	+	-	-	93
YEL048C	-	-	-	-	-	-	-	-	-	-	-	-	-	-	+	-	-	-	-	-	-	-	7
YEL049W	-	-	-	-	-	-	-	-	-	-	-	-	-	-	-	-	-	-	-	-	-	-	7
YEL050C	+	+	+	+	+	-	+	+	-	-	-	-	-	+	-	-	-	+	+	+	-	-	98
YEL051W	-	-	-	-	-	-	+	+	-	-	-	-	-	+	+	-	-	-	-	-	-	-	89
YEL052W	+	-	+	+	-	+	-	-	-	+	+	-	-	-	+	+	-	-	+	+	-	-	97
YEL053C	-	-	-	+	-	-	-	-	-	-	-	-	-	-	-	-	-	-	-	-	-	-	25
YEL053W-A	-	-	-	-	-	-	-	-	-	-	-	-	-	-	-	-	-	-	-	-	-	-	7
YEL054C	-	-	-	-	-	-	-	-	-	-	-	-	-	+	-	-	-	-	-	-	-	-	39
YEL055C	-	-	-	-	-	-	-	-	-	-	-	-	-	-	+	-	-	-	-	-	-	-	7
YEL056W	-	-	-	-	-	-	-	-	-	-	-	-	-	-	-	-	-	-	-	-	-	-	7
YEL057C	-	-	-	-	-	-	-	-	-	-	-	-	-	-	-	+	-	-	-	-	-	-	12
YEL058W	-	-	-	-	-	-	-	-	-	-	-	-	-	+	-	-	-	-	-	-	-	-	39
YEL059C-A	-	-	-	-	-	-	-	-	-	-	-	-	-	-	-	-	-	-	-	-	-	-	7
YEL059W	-	-	-	-	-	-	-	-	-	-	-	-	-	-	-	-	-	-	-	-	-	-	7
YEL060C	-	-	-	-	-	-	-	-	-	-	-	-	-	-	+	-	-	-	-	-	+	-
YEL061C	-	-	-	-	-	-	-	-	-	+	+	-	-	-	-	-	-	-	-	+	+	-	79
YEL062W	+	-	-	+	-	-	-	-	-	-	-	-	-	-	+	-	-	-	-	-	-	-	67
YEL063C	-	-	-	-	-	-	-	-	-	-	+	-	-	-	-	-	-	-	-	+	-	-	68
YEL064C	+	-	-	-	-	-	-	-	-	-	-	-	-	-	-	-	-	-	-	-	+	-	41
YEL065W	-	-	-	-	-	-	-	-	-	-	-	-	-	-	-	-	-	+	-	+	-	-	74
YEL066W	-	-	-	-	-	-	-	-	-	-	-	-	-	-	-	-	-	-	-	-	-	-	7
YEL067C	+	-	-	-	-	-	-	-	-	-	+	-	-	-	-	-	-	-	-	-	-	-	83
YEL068C	-	-	-	-	-	-	-	-	-	-	-	-	-	-	-	-	-	-	-	-	-	-	7
YEL069C	-	-	-	-	-	-	-	-	-	-	-	-	-	-	-	-	-	-	-	+	-	-	25
YEL070W	-	-	-	-	-	-	-	-	-	-	-	-	-	-	-	-	-	-	-	-	-	-	7
YEL071W	-	-	-	-	-	-	-	-	-	-	-	-	-	+	+	+	-	-	+	-	-	-	39
YEL072W	-	-	-	-	-	-	-	-	-	-	-	-	-	-	+	+	-	-	-	-	-	-	12
YEL073C	+	-	-	-	-	-	-	-	-	-	-	-	-	-	-	-	-	-	-	-	-	-	41
YEL074W	-	-	-	-	-	-	-	-	-	-	-	-	-	-	-	-	-	+	-	-	-	-	42
YEL075C	-	-	-	+	-	-	-	-	-	-	-	-	-	-	-	-	-	-	-	-	-	-	25
YEL075W-A	-	-	+	+	-	-	-	-	-	-	-	-	-	-	-	-	-	-	-	-	-	-	44
YEL076C	-	-	-	-	-	-	-	-	-	-	-	-	-	-	-	-	-	-	-	-	-	-	7
YEL076C-B	-	-	-	-	-	-	-	-	-	-	-	-	-	-	-	-	-	-	-	-	-	-	7
YEL076W-C	-	-	-	-	-	-	-	-	-	-	-	-	-	-	-	-	-	-	-	-	-	-	7
YEL077C	-	-	-	-	-	-	-	-	-	-	-	-	-	-	-	-	-	-	-	+	-	-	25
YER001W	-	+	+	+	-	-	-	-	-	-	-	-	-	-	-	+	-	-	-	-	-	-	65
YER002W	-	-	+	-	-	-	-	-	-	-	-	-	-	-	+	-	-	+	+	-	-	-	71
YER003C	-	-	-	-	-	-	-	-	-	-	-	-	-	-	+	-	-	-	-	-	-	-	7
YER004W	+	-	-	-	-	-	-	-	+	+	+	+	-	-	-	-	-	-	-	-	-	-	92
YER005W	-	-	-	-	-	-	-	-	-	-	-	-	-	-	-	-	-	-	-	-	-	-	7
YER006C-A	-	-	-	-	-	-	-	-	-	-	-	-	-	-	-	-	-	-	-	-	-	-	7
YER006W	-	-	-	-	-	-	-	-	-	-	-	-	+	-	+	-	-	-	-	+	+	-	83
YER007C-A	-	-	-	-	-	-	-	-	-	-	-	-	-	-	-	-	-	-	-	-	-	-	7
YER007W	-	-	-	-	-	-	-	-	-	-	-	-	-	-	-	-	-	-	-	-	-	-	7
YER008C	-	-	-	-	-	-	-	-	-	+	-	-	-	-	-	-	-	-	-	-	-	-	49
YER009W	-	-	-	-	-	-	-	-	-	-	-	-	-	-	+	-	-	-	-	-	-	-	7
YER010C	-	-	-	-	-	-	-	-	-	-	-	-	-	-	+	-	-	-	-	-	-	-	34
YER011W	-	-	-	-	-	-	-	-	-	-	-	-	-	-	-	-	-	-	-	-	-	-	7
YER012W	-	-	-	-	-	-	-	-	-	-	-	-	-	-	+	-	-	-	-	-	+	-
YER013W	-	-	-	-	-	-	-	-	-	-	-	-	-	-	-	-	-	-	-	+	+	-	22
YER014C-A	-	-	-	-	-	-	+	-	-	-	-	-	-	-	-	-	-	-	-	-	-	-	50
YER014W	+	+	-	+	+	+	-	+	-	+	+	+	-	+	-	-	-	-	+	-	-	-	98
YER015W	-	-	-	-	-	-	-	-	-	-	+	-	-	-	-	+	+	-	-	+	+	-	65
YER016W	-	-	-	-	-	-	-	-	-	-	-	-	-	-	-	-	-	-	-	-	-	-	7
YER017C	+	+	+	+	-	+	+	+	-	+	+	-	-	+	+	-	-	+	-	+	+	+	98
YER018C	-	-	-	-	-	-	-	-	-	-	-	-	-	-	+	-	-	-	-	-	-	-	7
YER019C-A	-	-	-	-	-	-	-	-	-	-	-	-	-	-	-	-	-	-	-	-	-	-	7
YER019W	-	-	-	-	-	-	-	-	-	-	-	-	-	-	-	-	-	-	-	-	-	-	7
YER020W	-	-	-	-	-	-	-	-	-	-	+	-	-	-	+	-	-	-	-	-	-	-	51
YER021W	-	-	-	-	-	-	-	-	-	-	-	-	-	-	+	-	-	-	-	-	-	-	7
YER022W	-	-	-	-	-	-	-	-	-	-	-	-	-	-	+	-	-	-	-	-	-	-	7
YER023W	-	-	-	-	-	-	-	-	-	-	-	-	-	-	+	-	-	-	-	-	-	-	7
YER024W	-	-	-	-	+	-	-	-	-	+	-	-	-	-	-	+	+	-	+	-	-	-	97
YER025W	-	-	-	+	-	-	-	-	-	-	-	-	-	-	+	-	-	-	-	+	-	-	58
YER026C	-	-	-	-	-	-	-	-	-	-	-	-	+	+	+	-	-	-	-	+	-	-	96
YER027C	-	-	-	-	-	-	-	-	-	-	-	-	-	-	+	-	-	-	-	-	-	-	7
YER028C	-	-	-	-	-	-	-	+	-	-	-	-	-	-	+	+	-	-	-	-	-	-	79
YER029C	-	-	-	-	-	-	-	-	-	-	-	-	-	+	+	-	-	+	-	-	-	-	80
YER030W	-	-	-	-	-	-	-	-	-	-	-	-	-	-	-	-	-	+	-	-	-	-	42
YER031C	-	-	-	-	-	-	-	-	-	-	-	-	-	-	+	-	-	-	-	-	+	-
YER032W	-	-	-	-	-	-	-	-	-	-	-	-	-	-	-	-	-	-	-	-	-	-	7
YER033C	-	-	-	-	-	-	-	-	-	-	+	-	-	-	-	-	-	-	-	-	-	-	51
YER034W	-	-	-	-	-	-	-	-	-	-	-	-	-	-	-	-	-	-	-	-	-	-	7
YER035W	-	-	-	-	-	-	-	-	-	-	-	-	-	-	-	+	+	-	-	-	-	-	23
YER036C	-	-	-	-	-	-	-	-	-	-	-	-	-	-	-	-	-	-	-	+	+	-	22
YER037W	-	-	-	-	-	-	-	-	-	-	-	-	-	-	-	-	-	-	-	-	-	-	7
YER038C	-	-	-	-	-	-	-	-	-	-	-	-	-	-	-	-	-	-	-	-	-	-	7
YER038W-A	-	-	-	-	-	-	-	-	-	-	+	-	-	-	-	-	-	-	-	-	-	-	51
YER039C	-	-	-	-	-	-	-	-	-	-	-	-	-	-	+	-	-	-	-	-	-	-	7
YER039C-A	-	-	-	-	-	-	-	-	-	-	-	-	-	-	-	-	-	-	-	-	-	-	7
YER040W	-	-	-	-	-	-	-	-	-	-	-	-	-	-	-	-	-	-	-	-	-	-	7
YER041W	-	-	-	-	-	-	-	-	-	-	-	-	-	-	+	-	-	-	-	-	+	-
YER042W	-	-	-	-	-	-	-	-	-	-	-	-	-	+	-	-	-	-	-	-	-	-	39
YER043C	-	-	-	-	-	-	-	-	-	-	-	-	-	+	+	+	-	-	-	-	-	-	39
YER044C	-	-	-	+	-	-	-	-	-	-	-	-	-	-	-	-	-	-	-	-	-	-	25
YER044C-A	-	-	-	-	-	-	-	-	-	-	-	-	-	-	-	-	-	-	-	-	-	-	7
YER045C	-	-	-	-	-	-	-	-	-	-	-	-	-	-	-	-	-	-	-	-	-	-	7
YER046W	-	-	-	-	-	-	-	-	-	-	-	-	-	-	+	-	-	-	-	-	-	-	7
YER046W-A	-	-	-	-	-	-	-	-	-	-	-	-	-	-	-	-	-	-	-	-	-	-	7
YER047C	-	-	-	-	-	-	-	-	-	-	-	-	-	-	-	-	-	-	-	+	+	-	22
YER048C	-	-	-	-	-	-	-	-	-	-	-	-	-	-	+	-	-	-	-	+	-	-	34
YER048W-A	-	+	-	-	-	+	-	-	+	+	-	-	-	-	-	-	-	-	-	-	-	-	89
YER049W	-	-	-	-	-	-	-	-	-	-	-	-	-	-	+	-	-	-	-	-	-	-	7
YER050C	+	+	+	-	-	-	+	+	-	+	+	-	-	+	-	-	-	+	-	+	-	+	98
YER051W	-	-	-	-	-	-	-	-	-	-	-	-	-	-	+	-	-	-	-	-	-	-	7
YER052C	-	-	-	+	-	-	-	-	-	-	-	-	+	+	+	-	-	-	-	+	-	-	95
YER053C	-	-	-	+	-	+	-	-	-	-	+	-	-	-	-	-	+	-	-	-	-	-	80
YER054C	-	-	-	-	-	-	-	-	-	-	-	-	-	-	+	+	-	-	-	-	-	-	12
YER055C	-	-	-	+	-	-	-	-	-	-	-	-	-	+	+	+	-	-	-	-	-	-	68
YER056C	-	-	-	-	-	-	-	-	-	-	-	-	-	-	-	-	-	-	-	-	-	-	7
YER056C-A	-	-	+	+	-	-	-	-	-	-	-	-	-	-	-	-	-	-	-	-	-	-	44
YER057C	-	-	-	-	-	-	-	-	-	-	-	-	-	-	-	-	-	-	-	+	-	-	25
YER058W	+	-	-	+	-	-	+	+	-	-	-	-	-	-	-	-	-	+	-	-	-	-	98
YER059W	-	-	-	-	-	-	-	-	-	-	-	-	-	-	-	-	-	-	-	-	-	-	7
YER060W	-	-	-	-	-	-	-	-	-	-	-	-	-	-	-	-	-	-	+	-	-	-	22
YER060W-A	-	-	-	-	-	-	-	-	-	-	-	-	-	-	-	-	-	-	+	-	-	-	22
YER061C	-	-	+	+	-	+	-	+	-	-	-	-	-	+	+	-	-	-	-	+	-	-	97
YER062C	-	-	-	-	-	-	-	-	-	-	-	-	-	+	+	+	-	-	-	-	-	-	39
YER063W	-	-	-	-	-	-	-	-	-	-	-	-	-	-	+	-	-	-	-	-	-	-	7
YER064C	-	-	-	-	-	-	-	-	-	-	-	-	-	-	-	-	-	-	-	-	-	-	7
YER065C	-	-	-	-	-	-	-	-	-	-	-	-	-	-	+	+	+	-	-	-	-	-	23
YER066C-A	-	-	-	-	-	-	-	-	-	-	-	-	-	-	-	-	-	-	-	-	-	-	7
YER066W	-	-	-	-	-	-	-	-	-	-	-	-	-	-	+	-	-	-	-	-	-	-	34
YER067C-A	-	-	-	-	-	-	-	-	-	-	-	-	-	-	-	-	-	-	-	-	-	-	7
YER067W	-	-	-	-	-	-	-	-	-	-	-	-	-	-	+	-	+	-	-	-	-	-	18
YER068C-A	-	-	-	-	-	-	-	-	-	-	-	-	-	-	-	-	-	-	-	-	-	-	7
YER068W	-	-	-	-	-	-	+	+	-	-	-	-	-	-	-	-	-	-	-	-	-	-	62
YER069W	+	+	+	+	-	+	-	-	-	+	+	+	+	+	+	-	-	-	-	-	-	-	97
YER070W	-	-	-	-	-	-	-	-	-	-	-	-	-	+	+	-	-	-	-	+	-	-	52
YER071C	-	-	-	-	-	-	-	-	-	-	-	-	-	-	+	-	-	-	-	-	-	-	7
YER072W	-	-	-	-	-	-	-	-	-	-	-	-	-	-	-	+	-	-	-	-	-	-	12
YER073W	+	+	+	+	-	+	-	-	-	+	+	+	-	-	-	-	-	-	-	-	-	+	97
YER074W	-	-	+	+	-	-	-	-	-	+	+	-	-	+	-	-	-	-	-	-	-	-	96
YER074W-A	-	-	-	-	-	-	-	-	-	-	-	-	-	-	-	-	-	-	-	-	-	-	7
YER075C	-	-	-	-	-	-	-	-	-	-	-	-	-	-	-	-	-	-	-	-	-	-	7
YER076C	-	-	-	-	-	-	-	-	-	-	+	-	-	-	-	-	-	-	-	-	-	-	51
YER076W-A	-	-	-	-	-	-	-	-	-	-	-	-	-	-	-	-	-	-	-	-	-	-	7
YER077C	+	-	+	-	-	+	+	+	-	-	-	-	-	-	+	-	-	-	-	-	-	-	93
YER078C	-	+	+	+	-	+	-	-	-	-	-	+	-	+	+	-	-	+	-	+	-	-	95
YER079C-A	-	-	-	-	-	-	-	-	-	-	-	-	-	-	-	-	-	-	-	-	-	-	7
YER079W	-	-	-	-	-	-	-	-	-	-	-	-	-	-	-	+	+	-	-	-	-	-	23
YER080W	-	+	+	+	-	+	-	-	+	+	+	+	-	-	-	-	-	-	-	-	-	-	90
YER081W	-	-	-	+	-	-	-	-	-	-	-	-	-	+	+	-	-	-	-	-	-	-	68
YER082C	-	-	-	-	-	-	-	-	-	-	-	-	-	-	+	-	-	-	-	-	-	-	7
YER083C	+	-	-	-	-	-	-	+	-	-	-	-	-	-	+	-	-	-	-	-	-	-	84
YER084W	+	-	-	-	-	-	-	-	-	-	-	-	-	-	+	-	-	-	-	-	-	-	41
YER084W-A	-	-	-	-	-	-	-	-	-	-	-	-	-	-	-	-	-	-	-	-	-	-	7
YER085C	-	-	-	-	-	-	-	-	-	-	-	-	-	-	-	-	-	-	-	-	-	-	7
YER086W	+	-	+	-	+	+	-	-	-	+	+	+	+	+	+	-	-	-	+	+	-	-	98
YER087C-A	-	-	-	-	-	-	-	-	-	-	-	-	-	-	-	-	-	-	-	-	-	-	7
YER087C-B	-	-	-	-	-	-	-	-	-	-	-	-	-	-	-	-	-	-	-	-	-	-	7
YER087W	-	+	+	+	-	-	+	+	-	+	-	-	-	+	-	-	-	+	-	+	-	-	98
YER088C	-	-	-	-	-	-	-	-	-	-	-	-	-	-	-	-	+	-	-	-	-	-	18
YER088C-A	-	-	-	-	-	-	-	-	-	-	-	-	-	-	-	-	-	-	-	-	-	-	7
YER089C	-	-	-	-	-	-	-	-	-	-	-	-	-	-	+	-	-	-	-	-	-	-	7
YER090W	-	-	-	-	-	-	-	-	-	-	-	-	-	+	+	-	-	-	-	-	-	-	39
YER091C	-	-	-	-	-	-	-	-	-	-	-	-	-	+	+	-	-	-	-	-	-	-	39
YER091C-A	-	-	-	-	-	-	-	-	-	-	-	-	-	-	-	-	-	-	-	-	-	-	7
YER092W	-	-	-	-	-	-	-	-	-	-	-	-	-	-	-	-	-	-	-	-	-	-	7
YER093C	-	-	+	+	-	-	-	-	-	-	-	-	-	-	+	-	-	+	-	-	-	-	76
YER093C-A	+	-	-	-	-	-	-	+	-	-	-	-	-	-	-	-	-	-	-	-	-	-	84
YER094C	-	-	-	-	-	-	-	-	-	-	-	-	-	-	+	-	-	-	-	-	+	-
YER095W	-	-	-	-	-	-	-	-	-	-	-	-	-	+	+	-	-	-	-	+	-	-	52
YER096W	-	-	-	-	-	-	-	-	-	+	-	-	-	+	-	+	+	+	-	+	-	-	93
YER097W	-	+	-	+	-	-	-	-	-	-	-	-	-	-	-	-	-	-	-	-	-	-	61
YER098W	-	-	-	-	-	-	-	-	-	-	-	-	-	-	-	+	+	-	-	-	-	-	23
YER099C	-	-	-	-	-	-	-	-	-	-	-	-	-	-	-	-	-	-	-	-	-	-	7
YER100W	-	-	-	-	-	-	-	-	-	-	-	-	-	-	+	-	-	-	-	-	+	-
YER101C	-	-	-	-	-	-	-	-	-	-	-	-	-	-	-	+	-	-	-	-	-	-	12
YER102W	-	-	+	-	-	-	-	-	-	+	-	-	-	-	-	-	-	-	-	-	-	-	73
YER103W	-	-	-	-	-	-	-	-	-	-	-	-	-	-	+	-	-	-	-	+	+	-	22
YER104W	-	-	-	-	-	-	-	-	-	-	-	-	-	-	-	-	-	-	-	-	-	-	7
YER105C	-	-	-	-	-	-	-	-	-	-	-	-	-	-	-	-	-	-	-	-	-	-	7
YER106W	-	-	-	-	-	-	-	-	-	-	-	-	-	-	-	+	-	-	-	-	-	-	12
YER107C	+	-	-	-	-	-	-	-	-	-	-	-	-	-	+	-	-	-	-	-	-	-	41
YER107W-A	-	-	-	-	-	-	-	-	-	-	-	-	-	-	-	-	-	-	-	-	-	-	7
YER108C	-	-	-	-	-	-	-	-	-	-	-	-	-	-	-	-	-	-	-	-	-	-	7
YER109C	-	-	-	-	-	-	-	-	-	-	-	-	-	-	-	-	-	-	-	-	-	-	7
YER110C	-	-	-	-	-	-	-	+	-	-	-	-	-	+	+	-	-	-	-	-	-	-	81
YER111C	-	-	-	-	-	-	-	-	-	-	-	-	-	-	+	-	-	-	-	+	-	-	25
YER112W	-	-	-	-	-	-	-	-	-	-	-	-	-	-	-	-	-	-	-	-	-	-	7
YER113C	-	-	+	-	-	-	-	-	-	-	-	-	-	-	-	-	-	+	-	-	-	-	71
YER114C	-	-	-	-	-	-	-	-	-	-	-	-	-	-	-	-	-	-	-	-	-	-	7
YER115C	-	-	-	-	-	-	-	-	-	-	-	-	-	-	-	-	-	-	-	-	-	-	7
YER116C	-	-	-	-	-	-	-	-	-	-	-	-	-	-	+	-	-	-	-	-	-	-	34
YER117W	-	-	-	-	-	-	-	-	-	+	-	-	-	+	-	-	-	-	-	+	-	+	96
YER118C	-	-	+	+	-	-	-	-	-	-	-	-	-	-	-	-	-	-	-	-	-	-	44
YER119C	-	-	+	-	-	-	-	-	-	-	-	-	-	-	-	-	-	-	-	-	+	-	33
YER119C-A	-	-	-	-	-	-	-	-	-	-	-	-	-	-	-	-	-	-	-	-	-	-	7
YER120W	-	-	-	-	-	-	-	-	-	+	-	-	-	-	+	-	-	-	-	-	-	-	49
YER121W	-	-	-	-	-	-	-	-	-	-	-	-	-	-	-	-	-	-	-	-	-	-	7
YER122C	-	-	-	-	-	-	+	+	-	-	-	-	-	-	-	-	-	-	-	-	+	-	61
YER123W	+	-	-	-	-	-	-	-	-	-	-	-	-	-	+	-	-	-	-	-	+	-	41
YER124C	-	-	-	-	-	-	-	-	-	-	-	-	-	-	-	-	-	-	-	-	-	-	7
YER125W	-	-	-	-	-	-	-	-	-	-	+	-	-	-	+	-	-	-	-	-	+	-	49
YER126C	-	-	-	-	-	-	-	-	-	-	-	-	-	-	+	-	-	-	-	-	-	-	7
YER127W	-	-	-	-	-	-	-	-	-	-	-	-	-	-	-	-	-	-	-	-	-	-	7
YER128W	-	-	-	-	-	-	-	-	-	-	-	-	-	-	-	-	-	-	-	-	-	-	7
YER129W	-	-	-	-	-	-	-	-	-	-	-	-	-	-	-	-	-	-	-	-	+	-
YER130C	-	-	-	-	-	-	-	-	-	-	-	-	-	-	-	+	-	-	-	-	-	-	12
YER131W	-	-	-	-	-	-	-	-	-	-	-	-	-	-	+	-	-	+	-	-	-	-	42
YER132C	-	-	-	-	-	-	-	-	-	-	-	-	-	-	+	+	-	-	-	-	-	-	12
YER133W	-	-	-	-	-	-	-	-	-	-	-	-	-	-	+	-	-	-	-	-	+	-
YER133W-A	-	-	-	-	-	-	-	-	-	-	-	-	-	-	-	-	-	-	-	-	-	-	7
YER134C	-	-	-	-	-	-	-	-	-	-	-	-	-	-	-	-	-	-	-	-	-	-	7
YER135C	+	-	-	-	-	-	-	-	-	-	-	-	-	-	-	-	-	-	-	-	-	-	41
YER136W	-	-	-	-	-	-	-	-	-	-	-	-	-	-	+	+	-	-	-	-	-	-	12
YER137C	-	-	-	-	-	-	-	-	-	-	-	-	-	-	-	-	-	-	-	-	-	-	7
YER137C-A	-	-	-	-	-	-	-	-	-	-	-	-	-	-	-	-	-	-	-	-	-	-	7
YER137W-A	-	-	-	-	-	-	-	-	-	-	-	-	-	-	-	-	-	-	-	-	-	-	7
YER138C	-	-	-	-	-	-	-	-	-	-	-	-	-	-	+	-	-	-	-	-	-	-	7
YER138W-A	-	-	-	-	-	-	-	-	-	-	-	-	-	-	-	-	-	-	-	-	-	-	7
YER139C	-	-	-	-	-	-	-	-	-	-	-	-	-	-	-	-	-	-	-	-	-	-	7
YER140W	-	-	-	-	-	-	-	-	-	-	+	-	-	-	-	-	-	-	-	-	-	-	51
YER141W	-	+	+	-	+	+	+	+	+	+	+	-	-	+	+	-	+	-	+	+	-	+	98
YER142C	-	-	-	-	-	-	-	-	-	-	-	-	-	-	+	+	-	-	-	-	-	-	12
YER143W	-	-	-	-	-	-	-	-	-	-	-	-	-	-	+	+	-	-	-	-	-	-	12
YER144C	-	-	-	-	-	-	-	-	-	-	-	-	-	-	+	+	-	-	-	-	+	-	8
YER145C	-	-	-	-	-	-	+	+	-	-	-	-	-	-	-	-	-	-	-	+	-	-	82
YER145C-A	-	-	-	-	-	-	-	-	-	-	-	-	-	-	-	-	-	-	-	-	-	-	7
YER146W	-	-	-	-	-	-	-	-	-	-	-	-	-	-	+	+	-	-	-	-	-	-	12
YER147C	-	-	-	-	-	-	-	-	-	-	-	-	-	-	+	-	-	-	-	-	-	-	7
YER147C-A	-	-	-	-	-	-	-	-	-	-	-	-	-	-	-	-	-	-	-	-	-	-	7
YER148W	-	-	-	-	-	-	-	-	-	-	-	-	-	-	+	-	-	-	-	-	-	-	7
YER148W-A	-	-	-	-	-	-	-	-	-	-	-	-	-	-	-	-	-	-	-	-	-	-	7
YER149C	-	-	-	-	-	-	-	-	-	-	-	-	-	-	-	-	-	-	-	-	-	-	7
YER150W	-	-	-	-	-	-	-	-	-	-	-	-	-	-	-	-	+	-	+	-	-	-	22
YER151C	-	-	-	-	-	-	-	-	-	-	-	-	-	-	-	-	-	+	-	-	-	-	42
YER152C	-	-	-	-	-	-	-	-	-	-	-	-	-	-	+	-	-	-	-	-	-	-	7
YER152W-A	-	-	-	-	-	-	-	-	-	-	-	-	-	-	-	-	-	-	-	-	-	-	7
YER153C	+	+	-	+	+	+	+	+	-	-	+	-	-	-	-	-	-	-	-	-	-	-	98
YER154W	+	+	+	+	+	+	+	+	-	+	+	-	-	+	-	-	-	+	-	+	-	+	98
YER155C	-	-	-	-	-	-	-	-	-	-	+	-	-	-	+	-	-	-	-	-	-	-	51
YER156C	-	-	+	+	-	-	-	-	-	-	-	-	-	-	-	-	-	-	-	-	+	-	44
YER157W	-	-	-	-	-	-	-	-	-	-	-	-	-	-	+	-	-	-	-	+	-	-	69
YER158C	-	-	-	-	-	-	-	-	-	-	-	-	-	-	+	-	+	-	-	-	-	-	18
YER159C	-	-	-	-	-	-	-	-	-	-	-	-	-	-	-	-	-	-	-	-	-	-	7
YER159C-A	-	-	-	-	-	-	-	-	-	-	-	-	-	-	-	-	-	-	-	-	-	-	7
YER160C	-	-	-	-	-	-	-	-	-	-	-	-	-	-	-	-	-	-	-	-	-	-	7
YER161C	-	-	-	-	-	-	-	-	-	-	-	-	-	-	+	-	-	-	-	-	-	-	7
YER162C	-	-	-	-	-	-	-	-	-	-	-	-	-	-	+	+	-	-	-	-	-	-	12
YER163C	-	-	-	-	-	-	-	-	-	-	-	-	-	-	-	-	-	-	-	-	-	-	7
YER164W	-	-	-	-	-	-	-	-	-	-	+	-	-	-	-	-	-	-	-	-	+	-	49
YER165C-A	-	-	-	-	-	-	-	-	-	-	-	-	-	-	-	-	-	-	-	-	-	-	7
YER165W	-	-	-	-	-	-	-	-	-	-	-	-	-	-	+	-	-	-	-	-	+	-
YER166W	-	-	-	-	-	-	-	-	-	-	+	-	-	-	-	-	-	-	+	-	+	-	67
YER167W	-	-	-	-	-	-	-	-	-	-	-	-	-	-	+	-	-	-	-	-	-	-	7
YER168C	+	-	+	+	-	-	-	-	-	-	+	-	-	+	+	-	-	-	-	+	-	-	98
YER169W	-	-	-	-	-	-	-	-	-	-	-	-	-	-	-	-	-	-	-	-	-	-	7
YER170W	-	-	-	-	+	+	-	-	-	-	+	-	-	+	-	-	-	-	-	+	-	-	98
YER171W	-	-	-	-	-	-	-	-	-	-	-	-	-	+	+	-	-	-	-	-	+	-	38
YER172C	-	-	-	-	-	-	-	-	-	-	-	-	-	-	+	-	-	-	-	-	+	-
YER172C-A	-	-	-	-	-	-	-	-	-	-	-	-	-	-	-	-	-	-	-	-	-	-	7
YER173W	-	-	-	+	-	-	-	-	-	-	-	-	-	-	-	-	-	-	-	-	-	-	25
YER174C	-	-	-	-	-	-	-	-	-	-	-	-	-	+	+	+	-	-	-	+	-	-	52
YER175C	-	-	-	-	-	-	-	-	-	-	-	-	-	-	+	-	+	+	-	-	-	-	42
YER176W	-	-	-	-	-	-	-	-	-	-	-	-	-	-	-	-	-	-	-	-	+	-
YER177W	-	-	-	-	-	-	-	-	-	-	-	+	-	-	+	-	-	-	-	-	-	-	60
YER178W	-	-	-	-	+	+	-	+	+	+	+	+	+	+	+	-	-	-	+	+	-	+	98
YER179W	-	-	-	-	-	-	-	-	-	-	-	-	-	+	+	-	-	-	-	+	-	-	52
YER180C	-	-	-	-	-	-	-	-	-	-	-	-	-	-	-	-	-	-	-	-	-	-	7
YER181C	-	-	-	+	-	-	-	-	-	-	+	-	-	-	-	-	-	-	-	-	-	-	75
YER182W	-	+	+	+	-	+	-	-	+	+	+	+	-	-	+	+	+	+	-	-	-	-	96
YER183C	-	-	+	+	-	-	-	-	-	-	+	-	-	+	-	-	-	-	-	+	-	-	98
YER184C	-	-	+	-	-	-	-	-	-	-	-	-	-	-	-	-	-	-	-	-	-	-	33
YER185W	-	-	-	-	-	-	-	-	-	-	-	-	-	-	-	-	-	+	-	-	-	-	42
YER186C	-	-	-	-	-	-	-	-	-	-	-	-	-	-	-	-	-	+	-	-	-	-	42
YER187W	-	-	-	-	-	-	-	-	-	-	-	-	-	-	-	-	-	-	-	-	-	-	7
YER188C-A	-	-	-	-	-	-	-	-	-	-	-	-	-	-	-	-	-	-	-	-	-	-	7
YER188W	-	-	-	-	-	-	-	-	-	-	-	-	-	-	-	-	-	-	-	-	-	-	7
YER189W	-	-	-	+	-	-	-	-	-	-	-	-	-	-	-	-	-	-	-	-	-	-	25
YER190W	-	-	-	-	-	-	-	-	-	-	-	-	-	-	-	-	-	-	-	-	-	-	7
YFL001W	+	-	+	+	-	-	-	-	-	-	-	-	-	+	-	-	-	-	-	+	-	-	97
YFL002C	-	-	-	-	-	-	-	-	-	-	-	-	-	-	+	-	-	-	-	+	+	-	22
YFL003C	-	-	-	-	-	-	-	-	-	-	-	-	-	-	+	-	-	-	-	+	+	-	22
YFL004W	-	-	-	-	-	-	-	-	-	-	-	-	-	-	-	+	-	-	-	-	-	-	12
YFL005W	-	-	-	-	-	-	-	-	-	+	+	-	-	-	-	-	-	-	-	+	+	-	79
YFL006W	+	-	-	-	-	-	-	-	-	-	-	-	-	-	+	+	-	-	-	-	-	-	55
YFL007W	-	-	-	-	-	-	-	-	-	-	-	-	-	-	-	-	-	-	-	-	-	-	7
YFL008W	-	-	-	-	-	-	-	-	-	-	-	-	-	-	-	-	-	-	-	+	+	-	22
YFL009W	-	-	-	-	-	-	-	-	-	-	-	-	-	-	-	-	-	-	-	-	+	-
YFL010C	-	-	-	-	-	-	-	-	-	-	+	-	-	-	+	-	-	-	-	-	-	-	51
YFL010W-A	-	-	-	-	-	-	-	-	-	-	-	-	-	-	-	-	-	-	-	-	-	-	7
YFL011W	-	-	-	-	-	-	-	-	-	-	+	-	-	-	-	+	-	-	+	+	+	-	67
YFL012W	-	-	-	-	-	-	-	-	-	-	-	-	-	-	-	-	-	-	-	-	-	-	7
YFL012W-A	-	-	-	+	-	-	-	-	-	-	-	-	-	-	-	-	-	-	-	-	-	-	25
YFL013C	-	-	-	-	-	-	-	-	-	-	-	-	-	-	-	+	-	+	-	-	-	-	48
YFL013W-A	-	-	-	-	-	-	-	-	-	-	-	-	-	-	-	-	-	-	-	-	-	-	7
YFL014W	-	-	-	+	-	-	-	-	-	-	-	-	-	-	+	-	+	-	-	-	-	-	46
YFL015C	-	-	+	-	-	-	-	-	-	-	-	-	-	-	-	-	-	-	-	-	-	-	33
YFL015W-A	-	-	-	-	-	-	-	-	-	-	-	-	-	-	-	-	-	-	-	-	-	-	7
YFL016C	+	-	+	+	+	+	+	+	-	+	+	+	-	-	+	-	-	-	+	+	-	-	98
YFL017C	-	-	-	-	-	-	-	-	-	-	-	-	-	-	-	-	-	-	-	-	-	-	7
YFL017W-A	-	-	-	-	-	-	-	-	-	-	-	-	-	-	-	-	-	-	-	-	-	-	7
YFL018C	+	+	+	+	-	+	+	+	+	+	+	+	+	+	+	+	-	+	+	+	-	+	98
YFL019C	-	-	-	-	-	-	-	-	-	-	-	-	-	-	-	-	-	-	-	-	-	-	7
YFL020C	-	-	-	-	-	-	-	-	-	-	-	-	-	-	+	-	-	-	-	-	-	-	7
YFL021C-A	-	-	-	-	-	-	-	-	-	-	-	-	-	-	-	-	-	-	-	-	-	-	7
YFL021W	-	-	-	-	-	-	-	-	-	-	-	-	-	-	-	-	-	-	-	-	-	-	7
YFL022C	-	-	-	-	-	-	-	-	-	-	-	-	-	+	+	-	-	-	-	+	-	-	52
YFL023W	-	-	-	-	-	-	-	-	-	-	-	-	-	-	+	-	-	-	-	-	-	-	7
YFL024C	-	-	-	-	-	-	-	-	-	-	-	-	-	-	+	-	-	-	-	-	-	-	7
YFL025C	-	+	+	-	-	-	-	-	-	-	-	-	-	-	-	-	-	-	-	-	-	-	60
YFL026W	-	-	-	-	-	-	-	-	-	-	-	-	-	-	-	-	-	-	-	-	-	-	7
YFL027C	-	-	-	-	+	+	-	-	-	-	-	-	-	-	-	-	-	-	-	-	-	-	78
YFL028C	-	-	-	-	-	-	-	-	-	-	-	-	-	-	+	-	-	-	-	-	-	-	7
YFL029C	-	-	-	-	-	-	-	-	-	-	-	-	-	-	-	-	-	-	-	-	+	-
YFL030W	-	-	-	-	-	-	-	-	+	+	+	-	-	-	+	+	+	+	-	-	-	-	89
YFL031W	-	-	-	-	-	-	-	-	-	-	-	-	-	-	-	-	-	-	-	-	-	-	7
YFL032W	+	-	+	+	-	-	-	-	-	-	-	-	-	-	-	-	-	-	-	-	-	-	78
YFL033C	-	-	-	-	-	-	-	-	-	-	-	-	-	+	-	-	-	-	-	+	+	-	52
YFL034C-A	-	-	-	+	-	-	-	-	-	-	-	-	-	-	-	-	-	-	-	-	-	-	25
YFL034C-B	-	-	+	-	-	-	-	-	-	-	-	-	-	-	+	-	-	-	-	-	-	-	33
YFL034W	-	-	-	-	-	-	-	-	-	-	-	-	-	-	-	-	-	-	-	-	-	-	7
YFL036W	+	+	+	-	-	-	+	+	-	-	+	-	-	-	-	-	-	+	-	-	-	+	98
YFL037W	-	-	-	-	-	-	-	-	-	-	-	-	-	-	-	-	-	-	-	-	+	-
YFL038C	-	-	-	-	-	-	-	-	-	-	+	-	-	-	+	-	-	-	-	-	+	-	49
YFL039C	-	-	-	-	-	-	-	-	-	-	-	+	-	-	+	-	-	-	-	-	+	-
YFL040W	-	+	-	-	-	-	-	-	-	-	-	-	-	-	-	-	-	-	-	-	-	-	52
YFL041W	-	-	-	-	-	-	-	-	-	-	-	-	-	-	-	-	-	-	+	-	-	-	22
YFL042C	-	-	-	-	-	-	-	-	-	-	-	-	-	-	+	-	-	-	-	-	-	-	7
YFL043C	-	-	-	-	-	-	-	-	-	-	-	-	-	-	-	-	-	-	-	-	-	-	7
YFL044C	-	-	-	-	-	-	-	-	-	-	-	-	-	-	-	-	-	-	-	-	-	-	7
YFL045C	-	-	-	-	-	-	-	-	-	-	-	+	-	+	+	-	-	-	-	-	-	-	83
YFL046W	-	+	+	-	-	+	-	-	-	-	+	-	-	-	-	-	-	-	-	+	-	-	95
YFL047W	-	-	-	-	-	-	-	-	-	-	-	-	-	-	-	-	-	-	-	-	-	-	7
YFL048C	-	-	-	-	-	-	-	-	-	-	-	-	-	-	-	-	-	-	-	-	-	-	7
YFL049W	-	-	-	-	-	-	-	-	-	-	-	-	-	-	-	-	-	-	-	-	-	-	7
YFL050C	-	-	-	-	-	-	-	-	-	-	-	-	-	-	+	-	-	-	-	-	-	-	7
YFL051C	-	-	-	-	-	-	-	-	-	-	-	-	-	-	-	-	-	-	-	-	-	-	7
YFL052W	-	-	-	+	-	-	-	-	-	-	-	-	-	-	-	+	+	-	-	-	-	-	46
YFL053W	-	-	-	-	-	-	-	-	-	-	-	-	-	-	-	-	-	-	-	-	-	-	7
YFL054C	-	-	-	-	-	-	-	-	-	-	-	-	-	-	-	-	-	-	-	-	-	-	7
YFL055W	-	-	-	-	-	-	-	-	-	-	-	-	-	-	-	+	-	-	-	+	-	-	27
YFL056C	-	-	-	+	-	-	-	-	-	-	-	-	-	-	-	-	-	-	+	-	-	-	25
YFL057C	-	-	-	-	-	-	-	-	-	-	-	-	-	-	-	-	-	-	-	-	-	-	7
YFL058W	-	-	-	+	-	-	-	-	-	-	-	-	-	-	-	-	-	-	-	-	-	-	25
YFL059W	-	-	-	-	-	-	-	-	-	-	-	-	-	-	-	-	-	-	-	-	-	-	7
YFL060C	-	-	-	-	-	-	-	-	-	-	-	-	-	-	+	-	-	-	-	-	-	-	34
YFL061W	-	-	-	-	-	-	-	-	-	-	-	-	-	-	-	-	-	-	-	-	-	-	7
YFL062W	-	-	-	-	-	-	-	-	-	-	-	-	-	-	-	-	-	-	+	-	-	-	22
YFL063W	+	-	-	+	-	-	-	-	-	-	-	-	-	-	-	-	-	-	-	-	-	-	67
YFL064C	-	-	-	-	-	-	-	-	-	-	-	-	-	-	-	-	-	-	-	-	-	-	7
YFL065C	-	-	+	+	-	-	-	-	-	-	-	-	-	-	-	-	-	-	-	-	-	-	44
YFL066C	-	-	-	-	-	-	-	-	-	-	-	-	-	-	-	-	-	-	-	+	-	-	25
YFL067W	-	-	-	-	-	-	-	-	-	-	-	-	-	-	-	-	-	-	-	-	-	-	7
YFL068W	-	-	-	-	-	-	-	-	-	-	-	-	-	-	-	-	-	-	-	-	-	-	7
YFR001W	-	-	-	-	-	-	-	-	-	-	-	-	-	-	+	-	-	+	-	-	-	-	42
YFR002W	-	-	-	-	-	-	-	-	-	-	-	-	-	-	+	-	-	-	-	+	-	-	34
YFR003C	-	-	-	-	-	-	-	-	-	-	-	-	-	-	+	-	-	-	-	-	-	-	7
[truncated: 4,467 more rows]
